# Supplementary material for: DosR’s multifaceted role on Mycobacterium bovis BCG revealed through multi-omics
Source: Front Cell Infect Microbiol. 2023 Nov 21;13:1292864. doi: 10.3389/fcimb.2023.1292864 (PMC10703047; doi:10.3389/fcimb.2023.1292864)
Supplement: Supplementary file 2 [file DataSheet_2.xlsx]

## Sheet: Table S2 different expression g
Table S2 Analysis of significantly regulated genes in transcriptional level in BCGΔDosR
Gene in BCG	Genes in H37Rv	LogFC	Type	Function description
JTY_RS00250	Rv0045c	-1.0844	down	myo-inositol-1-phosphate synthase
JTY_RS00255	Rv0046c	-1.08713	down	MULTISPECIES: inositol-3-phosphate synthase
JTY_RS00260	Rv0047c	-1.35724	down	MULTISPECIES: PadR family transcriptional regulator
JTY_RS00440	Rv0079	-5.58764	down	putative regulatory protein
JTY_RS00445	Rv0080	-5.9259	down	MULTISPECIES: pyridoxamine 5'-phosphate oxidase family protein
JTY_RS00450	Rv0081	-3.54312	down	Chain A, Crystal structure of M.tuberculosis Rv0081
JTY_RS00455	Rv0082	-3.5712	down	MULTISPECIES: NADH-quinone oxidoreductase subunit NuoB
JTY_RS00460	Rv0083	-3.8914	down	MULTISPECIES: hypothetical protein
JTY_RS00465	Rv0084	-3.82475	down	formate hydrogenlyase
JTY_RS00470	Rv0085	-3.97712	down	formate hydrogenlyase hycD
JTY_RS00475	Rv0086	-2.78949	down	MULTISPECIES: hydrogenase
JTY_RS00480	Rv0087	-2.93024	down	formate hydrogenase
JTY_RS00625	Rv0115a	-1.16769	down	MULTISPECIES: hypothetical protein
JTY_RS01725	Rv0327c	-2.21505	down	MULTISPECIES: cytochrome P450
JTY_RS03010	Rv0574c	-1.41428	down	MULTISPECIES: hypothetical protein
JTY_RS03255	Rv0621	-1.54036	down	MULTISPECIES: hypothetical protein
JTY_RS03570	Rv0677c	-1.11119	down	MULTISPECIES: membrane protein
JTY_RS03575	Rv0678	-1.12847	down	transcriptional regulator
JTY_RS03920	Rv0744c	-1.11916	down	MULTISPECIES: DNA-binding protein
JTY_RS04505	Rv0849	1.24159	up	Conserved membrane protein of uncharacterised function
JTY_RS04510	Rv0850	1.25253	up	hypothetical protein TBCG_00841
JTY_RS05230	Rv0985c	-1.01596	down	MULTISPECIES: large-conductance mechanosensitive channel protein MscL
JTY_RS05560	Rv1044	-1.36904	down	MULTISPECIES: hypothetical protein
JTY_RS05565	Rv1045	-1.34542	down	Nucleotidyl transferase of uncharacterised function (DUF1814)
JTY_RS07210	Rv1356c	-1.65039	down	MULTISPECIES: hypothetical protein
JTY_RS08050	Rv1528c	-1.13685	down	MULTISPECIES: polyketide synthase
JTY_RS09010	Rv1733c	-3.36178	down	MULTISPECIES: membrane protein
JTY_RS09015	Rv1734c	-2.33496	down	MULTISPECIES: hypothetical protein
JTY_RS09020	Rv1735c	-1.27959	down	hypothetical protein
JTY_RS09040	Rv1738	-5.92375	down	hypothetical protein CAB90_01938
JTY_RS09385	Rv1805c	-1.28273	down	hypothetical protein MT1854.1
JTY_RS09390	Rv1806	-1.51119	down	MULTISPECIES: PE family protein
JTY_RS09395	Rv1705c	-1.50308	down	PPE family protein
JTY_RS09420	Rv1812c	-2.37649	down	MULTISPECIES: NADH dehydrogenase
JTY_RS09425	Rv1813c	-3.71911	down	MULTISPECIES: DUF4189 domain-containing protein
JTY_RS10110	Rv1947	-1.44815	down	MULTISPECIES: hypothetical protein
JTY_RS10115	Rv1948c	-1.46963	down	MULTISPECIES: hypothetical protein
JTY_RS10130	Rv1951c	-1.13133	down	Conserved protein of uncharacterised function (part1)
JTY_RS10145	Rv1954c	-4.24397	down	hypothetical protein N126_03863
JTY_RS10150	Rv1955	-3.92756	down	MULTISPECIES: type II toxin-antitoxin system RelE/ParE family toxin
JTY_RS10155	Rv1956	-3.32228	down	MULTISPECIES: transcriptional regulator
JTY_RS10160	Rv1957	-3.08492	down	MULTISPECIES: SecB-like chaperone
JTY_RS10165	Rv1958c	-1.17468	down	MULTISPECIES: hypothetical protein
JTY_RS10180	Rv1961	-2.28351	down	MULTISPECIES: hypothetical protein
JTY_RS10210	Rv1978	-3.07686	down	peptidase M48%2C Ste24p
JTY_RS10315	Rv1994c	1.15697	up	MULTISPECIES: transcriptional regulator
JTY_RS10325	Rv1996	-2.52017	down	MULTISPECIES: universal stress protein
JTY_RS10330	Rv1997	-3.06345	down	MULTISPECIES: cation-transporting ATPase F
JTY_RS10385	Rv2007c	-2.18561	down	ferredoxin FDXA
JTY_RS10490	Rv2025c	1.31533	up	membrane protein
JTY_RS10495	Rv2026c	-1.69619	down	MULTISPECIES: universal stress protein
JTY_RS10500	Rv2027c	-2.94409	down	MULTISPECIES: histidine kinase
JTY_RS10505	Rv2028c	-4.64263	down	MULTISPECIES: universal stress protein
JTY_RS10510	Rv2029c	-5.53973	down	MULTISPECIES: phosphofructokinase
JTY_RS10515	Rv2030c	-6.92372	down	MULTISPECIES: hypothetical protein
JTY_RS10520	Rv2031c	-5.01959	down	MULTISPECIES: alpha-crystallin
JTY_RS10525	Rv2032	-5.03195	down	MULTISPECIES: NAD(P)H nitroreductase
JTY_RS10535	Rv2034	-1.28674	down	ArsR family HTH-type transcriptional repressor
JTY_RS10540	Rv2035	-1.50677	down	MULTISPECIES: hypothetical protein
JTY_RS10545	Rv2036	-1.27587	down	MULTISPECIES: maleylpyruvate isomerase family mycothiol-dependent enzyme
JTY_RS10905	Rv2107	-2.20844	down	MULTISPECIES: PE family protein
JTY_RS10910	Rv2108	-2.55516	down	MULTISPECIES: PPE family protein
JTY_RS11670	Rv2250c	-1.26302	down	MULTISPECIES: TetR family transcriptional regulator
JTY_RS11685	Rv2253	-1.42471	down	MULTISPECIES: hypothetical protein
JTY_RS12800	Rv2466c	-1.55112	down	MULTISPECIES: Rv2466c family mycothiol-dependent reductase
JTY_RS12935	Rv2491	-1.10285	down	MULTISPECIES: TIGR00725 family protein
JTY_RS12940	Rv2492	-1.52906	down	hypothetical protein CCDC5079_2297
JTY_RS12945	Rv2493	-1.30892	down	MULTISPECIES: antitoxin
JTY_RS13640	Rv2623	-2.44023	down	MULTISPECIES: universal stress protein
JTY_RS13645	Rv2624c	-2.5238	down	MULTISPECIES: universal stress protein
JTY_RS13650	Rv2625c	-3.22148	down	MULTISPECIES: zinc metalloprotease
JTY_RS13655	Rv2626c	-2.77188	down	MULTISPECIES: hypoxic response protein 1
JTY_RS13660	Rv2627c	-2.50421	down	MULTISPECIES: alpha/beta hydrolase
JTY_RS13665	Rv2628	-1.81342	down	hypothetical protein M943_13590
JTY_RS15285	Rv2955c	-1.27221	down	methyltransferase
JTY_RS15320	Rv2961	-1.54309	down	hypothetical protein
JTY_RS15830	Rv3054c	-1.62392	down	conserved hypothetical protein
JTY_RS16120	Rv3109	-2.50207	down	MULTISPECIES: GTP 3',8-cyclase MoaA
JTY_RS16125	Rv3110	-1.89709	down	MULTISPECIES: 4a-hydroxytetrahydrobiopterin dehydratase
JTY_RS16130	Rv3111	-1.77504	down	MULTISPECIES: cyclic pyranopterin monophosphate synthase MoaC
JTY_RS16135	Rv3112	-1.98931	down	MULTISPECIES: molybdopterin synthase sulfur carrier subunit
JTY_RS16140	Rv3113	-1.33847	down	MULTISPECIES: HAD family hydrolase
JTY_RS16195	Rv2807	-1.15929	down	hypothetical protein Rv3128c - Mycobacterium tuberculosis (strain H37RV)
JTY_RS16200	Rv2807	-1.31428	down	transposase
JTY_RS16210	Rv3130c	-6.08314	down	MULTISPECIES: diacylglycerol O-acyltransferase
JTY_RS16215	Rv3131	-5.29258	down	MULTISPECIES: NAD(P)H nitroreductase
JTY_RS16220	Rv3132c	-1.99194	down	MULTISPECIES: GAF domain-containing protein
JTY_RS16225	Rv3133c	-8.99771	down	Chain A, Crystal Structure Of The Mycobacterium Tuberculosis Hypoxic Response Regulator Dosr
JTY_RS16230	Rv3134c	-3.16929	down	MULTISPECIES: universal stress protein
JTY_RS16490	Rv3183	-1.12292	down	MULTISPECIES: transcriptional regulator
JTY_RS18110	Rv3463	-1.31323	down	MULTISPECIES: LLM class F420-dependent oxidoreductase
JTY_RS18780	Rv3597c	-1.23198	down	Lsr2 family protein
JTY_RS19770	Rv3788	-1.11038	down	MULTISPECIES: nucleoside diphosphate kinase regulator
JTY_RS19960	Rv3825c	-1.13157	down	MULTISPECIES: type I polyketide synthase
JTY_RS19965	Rv3826	-1.76191	down	MULTISPECIES: hypothetical protein
JTY_RS20565	No corresponding gene	-1.60733	down	MULTISPECIES: hypothetical protein
JTY_RS20800	No corresponding gene	1.40801	up	MULTISPECIES: hypothetical protein
JTY_RS20945	No corresponding gene	-1.14086	down	MULTISPECIES: hypothetical protein
JTY_RS21050	Rv1735c	-3.8261	down	MULTISPECIES: hypothetical protein
JTY_RS21075	Rv1800	-3.16232	down	MULTISPECIES: hypothetical protein
JTY_RS21180	Rv2022c	-1.01308	down	MULTISPECIES: hypothetical protein
JTY_RS21580	Rv3312b	-1.17504	down	MULTISPECIES: hypothetical protein
JTY_RS21585	Rv3312b	-1.17504	down	MULTISPECIES: hypothetical protein
JTY_RS21590	Rv3312b	-1.17504	down	MULTISPECIES: hypothetical protein
