# Supplementary material for: DosR’s multifaceted role on Mycobacterium bovis BCG revealed through multi-omics
Source: Front Cell Infect Microbiol. 2023 Nov 21;13:1292864. doi: 10.3389/fcimb.2023.1292864 (PMC10703047; doi:10.3389/fcimb.2023.1292864)
Supplement: Supplementary file 3 [file DataSheet_3.xlsx]

## Sheet: Sheet1
Table S3 Analysis of proteins with large expression difference in deletion strains
Gene	Accession	Description	FOLD CHANGE	LOG_FOLDCHANGE
pckG	P9WIH3	Phosphoenolpyruvate carboxykinase [GTP] OS=Mycobacterium tuberculosis (strain ATCC 25618 / H37Rv) OX=83332 GN=pckG PE=1 SV=1 - [PCKG_MYCTU]	1.2593	0.332619
Rv0831c	O53842	Conserved protein OS=Mycobacterium tuberculosis (strain ATCC 25618 / H37Rv) OX=83332 GN=Rv0831c PE=1 SV=3 - [O53842_MYCTU]	0.801367	-0.319465
ppsC	P96202	Phthiocerol synthesis polyketide synthase type I PpsC OS=Mycobacterium tuberculosis (strain ATCC 25618 / H37Rv) OX=83332 GN=ppsC PE=1 SV=2 - [PPSC_MYCTU]	0.785761	-0.347838
nagA	O53382	Probable N-acetylglucosamine-6-phosphate deacetylase NagA (GlcNAc 6-P deacetylase) OS=Mycobacterium tuberculosis (strain ATCC 25618 / H37Rv) OX=83332 GN=nagA PE=1 SV=1 - [O53382_MYCTU]	0.493434	-1.01907
accD6	P9WQH5	Probable propionyl-CoA carboxylase beta chain 6 OS=Mycobacterium tuberculosis (strain ATCC 25618 / H37Rv) OX=83332 GN=accD6 PE=1 SV=1 - [PCC6_MYCTU]	0.778691	-0.360876
dnaN	P9WNU1	Beta sliding clamp OS=Mycobacterium tuberculosis (strain ATCC 25618 / H37Rv) OX=83332 GN=dnaN PE=1 SV=1 - [DPO3B_MYCTU]	1.36572	0.449659
sodC	P9WGE9	Superoxide dismutase [Cu-Zn] OS=Mycobacterium tuberculosis (strain ATCC 25618 / H37Rv) OX=83332 GN=sodC PE=1 SV=1 - [SODC_MYCTU]	0.768461	-0.379956
iniA	P9WJ99	Isoniazid-induced protein IniA OS=Mycobacterium tuberculosis (strain ATCC 25618 / H37Rv) OX=83332 GN=iniA PE=1 SV=1 - [INIA_MYCTU]	0.68763	-0.540295
fadE1	P96808	Probable acyl-CoA dehydrogenase FadE1 OS=Mycobacterium tuberculosis (strain ATCC 25618 / H37Rv) OX=83332 GN=fadE1 PE=1 SV=1 - [P96808_MYCTU]	0.821837	-0.283076
Rv0216	I6Y340	Double hotdog hydratase OS=Mycobacterium tuberculosis (strain ATCC 25618 / H37Rv) OX=83332 GN=Rv0216 PE=1 SV=1 - [I6Y340_MYCTU]	0.739117	-0.436125
Rv0637	P9WFJ9	UPF0336 protein Rv0637 OS=Mycobacterium tuberculosis (strain ATCC 25618 / H37Rv) OX=83332 GN=Rv0637 PE=1 SV=1 - [Y637_MYCTU]	0.79673	-0.327838
eis	P9WFK7	N-acetyltransferase Eis OS=Mycobacterium tuberculosis (strain ATCC 25618 / H37Rv) OX=83332 GN=eis PE=1 SV=2 - [EIS_MYCTU]	0.8196	-0.287008
Rv3485c	O06348	Probable short-chain type dehydrogenase/reductase OS=Mycobacterium tuberculosis (strain ATCC 25618 / H37Rv) OX=83332 GN=Rv3485c PE=1 SV=1 - [O06348_MYCTU]	0.787628	-0.344413
ndh	P95160	Probable NADH dehydrogenase Ndh OS=Mycobacterium tuberculosis (strain ATCC 25618 / H37Rv) OX=83332 GN=ndh PE=1 SV=1 - [P95160_MYCTU]	1.29398	0.371811
leuB	P9WKK9	3-isopropylmalate dehydrogenase OS=Mycobacterium tuberculosis (strain ATCC 25618 / H37Rv) OX=83332 GN=leuB PE=1 SV=1 - [LEU3_MYCTU]	0.646902	-0.628381
fadE12	P9WQG3	Acyl-CoA dehydrogenase fadE12 OS=Mycobacterium tuberculosis (strain ATCC 25618 / H37Rv) OX=83332 GN=fadE12 PE=1 SV=1 - [ACDC_MYCTU]	1.25096	0.323041
iniC	P9WJ95	Isoniazid-induced protein IniC OS=Mycobacterium tuberculosis (strain ATCC 25618 / H37Rv) OX=83332 GN=iniC PE=1 SV=1 - [INIC_MYCTU]	0.80988	-0.30422
Rv3718c	I6XI16	Conserved protein OS=Mycobacterium tuberculosis (strain ATCC 25618 / H37Rv) OX=83332 GN=Rv3718c PE=1 SV=1 - [I6XI16_MYCTU]	1.26123	0.334828
lprA	P9WK55	Lipoprotein LprA OS=Mycobacterium tuberculosis (strain ATCC 25618 / H37Rv) OX=83332 GN=lprA PE=1 SV=1 - [LPRA_MYCTU]	1.21447	0.280328
glpK	P9WPK1	Glycerol kinase OS=Mycobacterium tuberculosis (strain ATCC 25618 / H37Rv) OX=83332 GN=glpK PE=1 SV=1 - [GLPK_MYCTU]	1.31755	0.397856
atsB	O65931	Probable arylsulfatase AtsB (Aryl-sulfate sulphohydrolase) (Sulfatase) OS=Mycobacterium tuberculosis (strain ATCC 25618 / H37Rv) OX=83332 GN=atsB PE=1 SV=3 - [O65931_MYCTU]	1.20816	0.272808
treS	P9WQ19	Trehalose synthase/amylase TreS OS=Mycobacterium tuberculosis (strain ATCC 25618 / H37Rv) OX=83332 GN=treS PE=1 SV=1 - [TRES_MYCTU]	0.753792	-0.407761
ltp4	O53567	Possible lipid transfer protein or keto acyl-CoA thiolase Ltp4 OS=Mycobacterium tuberculosis (strain ATCC 25618 / H37Rv) OX=83332 GN=ltp4 PE=1 SV=1 - [O53567_MYCTU]	0.779709	-0.358992
cpsY	P9WGD1	Exopolysaccharide phosphotransferase CpsY OS=Mycobacterium tuberculosis (strain ATCC 25618 / H37Rv) OX=83332 GN=cpsY PE=1 SV=1 - [CPSY_MYCTU]	0.811796	-0.300811
mca	P9WJN1	Mycothiol S-conjugate amidase OS=Mycobacterium tuberculosis (strain ATCC 25618 / H37Rv) OX=83332 GN=mca PE=1 SV=1 - [MCA_MYCTU]	0.751419	-0.412311
lipV	L0TC47	Lipase LipV OS=Mycobacterium tuberculosis (strain ATCC 25618 / H37Rv) OX=83332 GN=lipV PE=1 SV=2 - [LIPV_MYCTU]	0.764443	-0.38752
ppsB	P9WQE5	Phthiocerol synthesis polyketide synthase type I PpsB OS=Mycobacterium tuberculosis (strain ATCC 25618 / H37Rv) OX=83332 GN=ppsB PE=1 SV=1 - [PPSB_MYCTU]	0.753203	-0.40889
Rv3725	O69692	Possible oxidoreductase OS=Mycobacterium tuberculosis (strain ATCC 25618 / H37Rv) OX=83332 GN=Rv3725 PE=4 SV=1 - [O69692_MYCTU]	0.796517	-0.328222
Rv2917	P9WL21	Uncharacterized protein Rv2917 OS=Mycobacterium tuberculosis (strain ATCC 25618 / H37Rv) OX=83332 GN=Rv2917 PE=4 SV=1 - [Y2917_MYCTU]	0.718684	-0.476571
cfp32	P9WIR3	Putative glyoxylase CFP32 OS=Mycobacterium tuberculosis (strain ATCC 25618 / H37Rv) OX=83332 GN=cfp32 PE=1 SV=1 - [CFP32_MYCTU]	0.711963	-0.490127
fbpA	P9WQP3	Diacylglycerol acyltransferase/mycolyltransferase Ag85A OS=Mycobacterium tuberculosis (strain ATCC 25618 / H37Rv) OX=83332 GN=fbpA PE=1 SV=1 - [A85A_MYCTU]	0.746181	-0.422403
yidC	P9WIT5	Membrane protein insertase YidC OS=Mycobacterium tuberculosis (strain ATCC 25618 / H37Rv) OX=83332 GN=yidC PE=1 SV=1 - [YIDC_MYCTU]	1.31884	0.399267
tesB2	I6X4S7	Probable acyl-CoA thioesterase II TesB2 (TEII) OS=Mycobacterium tuberculosis (strain ATCC 25618 / H37Rv) OX=83332 GN=tesB2 PE=1 SV=1 - [I6X4S7_MYCTU]	0.829294	-0.270045
Rv1059	O53407	Conserved protein OS=Mycobacterium tuberculosis (strain ATCC 25618 / H37Rv) OX=83332 GN=Rv1059 PE=1 SV=3 - [O53407_MYCTU]	0.816325	-0.292785
Rv0480c	P9WJ01	Hydrolase Rv0480c OS=Mycobacterium tuberculosis (strain ATCC 25618 / H37Rv) OX=83332 GN=Rv0480c PE=1 SV=1 - [Y480_MYCTU]	0.761167	-0.393716
Rv2949c	P9WIC5	Chorismate pyruvate-lyase OS=Mycobacterium tuberculosis (strain ATCC 25618 / H37Rv) OX=83332 GN=Rv2949c PE=1 SV=1 - [PHBS_MYCTU]	0.795271	-0.330481
cysA	P9WQM1	Sulfate/thiosulfate import ATP-binding protein CysA OS=Mycobacterium tuberculosis (strain ATCC 25618 / H37Rv) OX=83332 GN=cysA PE=1 SV=2 - [CYSA_MYCTU]	0.768895	-0.379142
Rv2683	I6X540	Conserved protein OS=Mycobacterium tuberculosis (strain ATCC 25618 / H37Rv) OX=83332 GN=Rv2683 PE=1 SV=1 - [I6X540_MYCTU]	0.766365	-0.383897
ansA	P9WPX5	Probable L-asparaginase OS=Mycobacterium tuberculosis (strain ATCC 25618 / H37Rv) OX=83332 GN=ansA PE=1 SV=1 - [ASPG_MYCTU]	0.755603	-0.404299
ppsA	P9WQE7	Phthiocerol synthesis polyketide synthase type I PpsA OS=Mycobacterium tuberculosis (strain ATCC 25618 / H37Rv) OX=83332 GN=ppsA PE=1 SV=1 - [PPSA_MYCTU]	0.510918	-0.968836
Rv2715	P9WNH3	Uncharacterized protein Rv2715 OS=Mycobacterium tuberculosis (strain ATCC 25618 / H37Rv) OX=83332 GN=Rv2715 PE=1 SV=1 - [Y2715_MYCTU]	1.34399	0.426524
uvrC	P9WFC5	UvrABC system protein C OS=Mycobacterium tuberculosis (strain ATCC 25618 / H37Rv) OX=83332 GN=uvrC PE=1 SV=1 - [UVRC_MYCTU]	0.769137	-0.378687
Rv1770	O06803	Conserved protein OS=Mycobacterium tuberculosis (strain ATCC 25618 / H37Rv) OX=83332 GN=Rv1770 PE=1 SV=1 - [O06803_MYCTU]	1.22784	0.296128
Rv0077c	O53622	Probable oxidoreductase OS=Mycobacterium tuberculosis (strain ATCC 25618 / H37Rv) OX=83332 GN=Rv0077c PE=1 SV=3 - [O53622_MYCTU]	0.769009	-0.378928
Rv1360	P9WM03	Uncharacterized protein Rv1360 OS=Mycobacterium tuberculosis (strain ATCC 25618 / H37Rv) OX=83332 GN=Rv1360 PE=1 SV=1 - [Y1360_MYCTU]	0.782813	-0.353259
trcR	L7N689	Two component transcriptional regulator TrcR OS=Mycobacterium tuberculosis (strain ATCC 25618 / H37Rv) OX=83332 GN=trcR PE=4 SV=1 - [L7N689_MYCTU]	1.32283	0.403632
Rv2680	O86317	Conserved protein OS=Mycobacterium tuberculosis (strain ATCC 25618 / H37Rv) OX=83332 GN=Rv2680 PE=1 SV=1 - [O86317_MYCTU]	1.24139	0.311953
Rv1220c	P9WJZ7	Putative O-methyltransferase Rv1220c OS=Mycobacterium tuberculosis (strain ATCC 25618 / H37Rv) OX=83332 GN=Rv1220c PE=1 SV=2 - [Y1220_MYCTU]	1.27507	0.350582
Rv2067c	P9WLL9	Uncharacterized protein Rv2067c OS=Mycobacterium tuberculosis (strain ATCC 25618 / H37Rv) OX=83332 GN=Rv2067c PE=1 SV=1 - [Y2067_MYCTU]	0.812572	-0.299433
truA	P9WHP9	tRNA pseudouridine synthase A OS=Mycobacterium tuberculosis (strain ATCC 25618 / H37Rv) OX=83332 GN=truA PE=1 SV=1 - [TRUA_MYCTU]	0.807004	-0.309353
trpS	P9WFT3	Tryptophan--tRNA ligase OS=Mycobacterium tuberculosis (strain ATCC 25618 / H37Rv) OX=83332 GN=trpS PE=1 SV=1 - [SYW_MYCTU]	1.2633	0.337195
Rv3767c	P9WFH5	Putative S-adenosyl-L-methionine-dependent methyltransferase Rv3767c OS=Mycobacterium tuberculosis (strain ATCC 25618 / H37Rv) OX=83332 GN=Rv3767c PE=1 SV=1 - [Y3874_MYCTU]	0.794691	-0.331534
dxr	P9WNS1	1-deoxy-D-xylulose 5-phosphate reductoisomerase OS=Mycobacterium tuberculosis (strain ATCC 25618 / H37Rv) OX=83332 GN=dxr PE=1 SV=1 - [DXR_MYCTU]	1.21311	0.278712
Rv3493c	I6X7G4	Conserved hypothetical Mce associated alanine and valine rich protein OS=Mycobacterium tuberculosis (strain ATCC 25618 / H37Rv) OX=83332 GN=Rv3493c PE=1 SV=1 - [I6X7G4_MYCTU]	1.30283	0.381653
Rv1126c	O06578	Conserved protein OS=Mycobacterium tuberculosis (strain ATCC 25618 / H37Rv) OX=83332 GN=Rv1126c PE=1 SV=1 - [O06578_MYCTU]	1.20155	0.2649
Rv3338	O53388	AB hydrolase-1 domain-containing protein OS=Mycobacterium tuberculosis (strain ATCC 25618 / H37Rv) OX=83332 GN=Rv3338 PE=1 SV=3 - [O53388_MYCTU]	0.709545	-0.495034
aspB	P96847	Aminotransferase OS=Mycobacterium tuberculosis (strain ATCC 25618 / H37Rv) OX=83332 GN=aspB PE=1 SV=2 - [P96847_MYCTU]	0.828756	-0.270981
Rv2781c	I6X5C5	Possible alanine rich oxidoreductase OS=Mycobacterium tuberculosis (strain ATCC 25618 / H37Rv) OX=83332 GN=Rv2781c PE=1 SV=1 - [I6X5C5_MYCTU]	0.734192	-0.445772
Rv2716	P9WL43	Uncharacterized protein Rv2716 OS=Mycobacterium tuberculosis (strain ATCC 25618 / H37Rv) OX=83332 GN=Rv2716 PE=1 SV=1 - [Y2716_MYCTU]	0.679679	-0.557074
ribD	P71968	Possible bifunctional enzyme riboflavin biosynthesis protein RibD: diaminohydroxyphosphoribosylaminopyrimidine deaminase (Riboflavin-specific deaminase) + 5-amino-6-(5-phosphoribosylamino)uracil reduc... OS=Mycobacterium tuberculosis (strain ATCC 25618 / H37Rv) OX=83332 GN=ribD PE=1 SV=1 - [P71968_MYCTU]	0.802269	-0.317841
ptbB	I6WXK4	Phosphotyrosine protein phosphatase PTPB (Protein-tyrosine-phosphatase) (PTPase) OS=Mycobacterium tuberculosis (strain ATCC 25618 / H37Rv) OX=83332 GN=ptbB PE=1 SV=1 - [I6WXK4_MYCTU]	1.2531	0.325499
mtnP	O06401	S-methyl-5'-thioadenosine phosphorylase OS=Mycobacterium tuberculosis (strain ATCC 25618 / H37Rv) OX=83332 GN=mtnP PE=1 SV=1 - [MTAP_MYCTU]	0.682206	-0.55172
Rv3030	P9WJZ1	Probable S-adenosylmethionine-dependent methyltransferase Rv3030 OS=Mycobacterium tuberculosis (strain ATCC 25618 / H37Rv) OX=83332 GN=Rv3030 PE=1 SV=1 - [Y3030_MYCTU]	0.795309	-0.330413
Rv3268	P96873	Uncharacterized protein OS=Mycobacterium tuberculosis (strain ATCC 25618 / H37Rv) OX=83332 GN=Rv3268 PE=1 SV=1 - [P96873_MYCTU]	1.32898	0.410315
esxL	P9WNJ5	ESAT-6-like protein EsxL OS=Mycobacterium tuberculosis (strain ATCC 25618 / H37Rv) OX=83332 GN=esxL PE=1 SV=1 - [ESXL_MYCTU]	0.617212	-0.696163
Rv0540	O06406	Uncharacterized protein OS=Mycobacterium tuberculosis (strain ATCC 25618 / H37Rv) OX=83332 GN=Rv0540 PE=1 SV=1 - [O06406_MYCTU]	1.34447	0.427038
Rv1069c	O53417	Conserved protein OS=Mycobacterium tuberculosis (strain ATCC 25618 / H37Rv) OX=83332 GN=Rv1069c PE=1 SV=1 - [O53417_MYCTU]	0.733329	-0.447468
adhE1	L7N6B3	Probable zinc-type alcohol dehydrogenase (E subunit) AdhE1 OS=Mycobacterium tuberculosis (strain ATCC 25618 / H37Rv) OX=83332 GN=adhE1 PE=1 SV=1 - [L7N6B3_MYCTU]	0.795174	-0.330658
irtB	P9WQJ7	Iron import ATP-binding/permease protein IrtB OS=Mycobacterium tuberculosis (strain ATCC 25618 / H37Rv) OX=83332 GN=irtB PE=1 SV=1 - [IRTB_MYCTU]	0.795325	-0.330383
Rv2342	P95238	Uncharacterized protein OS=Mycobacterium tuberculosis (strain ATCC 25618 / H37Rv) OX=83332 GN=Rv2342 PE=1 SV=3 - [P95238_MYCTU]	1.24231	0.313024
sugI	L0TDU1	Probable sugar-transport integral membrane protein SugI OS=Mycobacterium tuberculosis (strain ATCC 25618 / H37Rv) OX=83332 GN=sugI PE=3 SV=1 - [L0TDU1_MYCTU]	0.557898	-0.841927
udgA	O07248	UDP-glucose 6-dehydrogenase OS=Mycobacterium tuberculosis (strain ATCC 25618 / H37Rv) OX=83332 GN=udgA PE=3 SV=1 - [O07248_MYCTU]	1.20192	0.265344
tam	P9WGA3	Probable trans-aconitate 2-methyltransferase OS=Mycobacterium tuberculosis (strain ATCC 25618 / H37Rv) OX=83332 GN=tam PE=1 SV=1 - [TAM_MYCTU]	0.763493	-0.389313
espA	P9WJE1	ESX-1 secretion-associated protein EspA OS=Mycobacterium tuberculosis (strain ATCC 25618 / H37Rv) OX=83332 GN=espA PE=1 SV=1 - [ESPA_MYCTU]	1.33635	0.418299
mbtM	P9WQ41	Long-chain-fatty-acid--[acyl-carrier-protein] ligase MbtM OS=Mycobacterium tuberculosis (strain ATCC 25618 / H37Rv) OX=83332 GN=mbtM PE=1 SV=1 - [MBTM_MYCTU]	0.825723	-0.27627
trcS	P96368	Two component sensor histidine kinase TrcS OS=Mycobacterium tuberculosis (strain ATCC 25618 / H37Rv) OX=83332 GN=trcS PE=4 SV=1 - [P96368_MYCTU]	0.683152	-0.549721
devS	P9WGK3	Oxygen sensor histidine kinase response regulator DevS/DosS OS=Mycobacterium tuberculosis (strain ATCC 25618 / H37Rv) OX=83332 GN=devS PE=1 SV=1 - [DEVS_MYCTU]	0.428191	-1.22367
Rv0075	O53620	Probable aminotransferase OS=Mycobacterium tuberculosis (strain ATCC 25618 / H37Rv) OX=83332 GN=Rv0075 PE=1 SV=1 - [O53620_MYCTU]	0.808336	-0.306973
rpmA	P9WHB3	50S ribosomal protein L27 OS=Mycobacterium tuberculosis (strain ATCC 25618 / H37Rv) OX=83332 GN=rpmA PE=1 SV=1 - [RL27_MYCTU]	0.686865	-0.541902
Rv1635c	O06152	Probable mannosyltransferase. Probable conserved transmembrane protein OS=Mycobacterium tuberculosis (strain ATCC 25618 / H37Rv) OX=83332 GN=Rv1635c PE=4 SV=3 - [O06152_MYCTU]	0.679002	-0.558513
Rv0513	O33358	Possible conserved transmembrane protein OS=Mycobacterium tuberculosis (strain ATCC 25618 / H37Rv) OX=83332 GN=Rv0513 PE=1 SV=1 - [O33358_MYCTU]	1.21042	0.275508
rpoZ	P9WGY5	DNA-directed RNA polymerase subunit omega OS=Mycobacterium tuberculosis (strain ATCC 25618 / H37Rv) OX=83332 GN=rpoZ PE=1 SV=1 - [RPOZ_MYCTU]	0.759932	-0.396058
Rv1231c	O86314	Probable membrane protein OS=Mycobacterium tuberculosis (strain ATCC 25618 / H37Rv) OX=83332 GN=Rv1231c PE=1 SV=1 - [O86314_MYCTU]	1.22155	0.288715
sigI	P9WGH3	Probable ECF RNA polymerase sigma factor SigI OS=Mycobacterium tuberculosis (strain ATCC 25618 / H37Rv) OX=83332 GN=sigI PE=2 SV=1 - [SIGI_MYCTU]	0.80307	-0.316403
metXA	P9WJY9	Homoserine O-acetyltransferase OS=Mycobacterium tuberculosis (strain ATCC 25618 / H37Rv) OX=83332 GN=metXA PE=1 SV=1 - [METXA_MYCTU]	0.657521	-0.604892
Rv0245	O53667	Possible oxidoreductase OS=Mycobacterium tuberculosis (strain ATCC 25618 / H37Rv) OX=83332 GN=Rv0245 PE=1 SV=1 - [O53667_MYCTU]	0.524199	-0.931815
Rv0420c	P96266	Possible transmembrane protein OS=Mycobacterium tuberculosis (strain ATCC 25618 / H37Rv) OX=83332 GN=Rv0420c PE=4 SV=1 - [P96266_MYCTU]	0.526808	-0.924652
mhuD	P9WKH3	Heme oxygenase (mycobilin-producing) OS=Mycobacterium tuberculosis (strain ATCC 25618 / H37Rv) OX=83332 GN=mhuD PE=1 SV=1 - [MHUD_MYCTU]	0.792323	-0.33584
moeW	P95234	Possible molybdopterin biosynthesis protein MoeW OS=Mycobacterium tuberculosis (strain ATCC 25618 / H37Rv) OX=83332 GN=moeW PE=1 SV=1 - [P95234_MYCTU]	1.28451	0.361222
Rv0713	I6WZ58	Probable conserved transmembrane protein OS=Mycobacterium tuberculosis (strain ATCC 25618 / H37Rv) OX=83332 GN=Rv0713 PE=1 SV=1 - [I6WZ58_MYCTU]	0.697756	-0.519205
Rv1592c	P9WK89	Probable inactive lipase Rv1592c OS=Mycobacterium tuberculosis (strain ATCC 25618 / H37Rv) OX=83332 GN=Rv1592c PE=1 SV=1 - [Y1592_MYCTU]	0.684342	-0.547211
Rv0090	P9WM71	Uncharacterized protein Rv0090 OS=Mycobacterium tuberculosis (strain ATCC 25618 / H37Rv) OX=83332 GN=Rv0090 PE=1 SV=1 - [Y090_MYCTU]	1.29501	0.372961
nuoL	P9WIW1	NADH-quinone oxidoreductase subunit L OS=Mycobacterium tuberculosis (strain ATCC 25618 / H37Rv) OX=83332 GN=nuoL PE=1 SV=1 - [NUOL_MYCTU]	1.42168	0.507601
Rv2197c	P9WLI9	Uncharacterized protein Rv2197c OS=Mycobacterium tuberculosis (strain ATCC 25618 / H37Rv) OX=83332 GN=Rv2197c PE=1 SV=1 - [Y2197_MYCTU]	1.26858	0.343212
Rv1828	P9WME7	Uncharacterized HTH-type transcriptional regulator Rv1828 OS=Mycobacterium tuberculosis (strain ATCC 25618 / H37Rv) OX=83332 GN=Rv1828 PE=1 SV=1 - [Y1828_MYCTU]	0.812826	-0.298981
Rv2028c	P9WFD9	Universal stress protein Rv2028c OS=Mycobacterium tuberculosis (strain ATCC 25618 / H37Rv) OX=83332 GN=Rv2028c PE=1 SV=1 - [Y2028_MYCTU]	0.554151	-0.851649
Rv0441c	P9WKW3	Uncharacterized protein Rv0441c OS=Mycobacterium tuberculosis (strain ATCC 25618 / H37Rv) OX=83332 GN=Rv0441c PE=1 SV=1 - [Y441_MYCTU]	1.37967	0.464326
devR	P9WMF9	DNA-binding transcriptional activator DevR/DosR OS=Mycobacterium tuberculosis (strain ATCC 25618 / H37Rv) OX=83332 GN=devR PE=1 SV=1 - [DEVR_MYCTU]	0.177373	-2.49515
Rv0921	I6WZS4	Possible resolvase OS=Mycobacterium tuberculosis (strain ATCC 25618 / H37Rv) OX=83332 GN=Rv0921 PE=1 SV=1 - [I6WZS4_MYCTU]	0.794464	-0.331946
Rv0986	P9WQK1	Uncharacterized ABC transporter ATP-binding protein Rv0986 OS=Mycobacterium tuberculosis (strain ATCC 25618 / H37Rv) OX=83332 GN=Rv0986 PE=1 SV=1 - [Y986_MYCTU]	1.23428	0.303665
Rv3832c	P96246	Conserved protein OS=Mycobacterium tuberculosis (strain ATCC 25618 / H37Rv) OX=83332 GN=Rv3832c PE=1 SV=1 - [P96246_MYCTU]	0.522396	-0.936785
pknL	P9WI63	Serine/threonine-protein kinase PknL OS=Mycobacterium tuberculosis (strain ATCC 25618 / H37Rv) OX=83332 GN=pknL PE=1 SV=1 - [PKNL_MYCTU]	1.21415	0.279949
Rv3735	O69702	Uncharacterized protein OS=Mycobacterium tuberculosis (strain ATCC 25618 / H37Rv) OX=83332 GN=Rv3735 PE=4 SV=3 - [O69702_MYCTU]	0.630313	-0.66586
Rv2667	P9WPC7	Uncharacterized protein Rv2667 OS=Mycobacterium tuberculosis (strain ATCC 25618 / H37Rv) OX=83332 GN=Rv2667 PE=3 SV=1 - [Y2667_MYCTU]	1.22569	0.293591
Rv0792c	O86331	Probable transcriptional regulatory protein (Probably GntR-family) OS=Mycobacterium tuberculosis (strain ATCC 25618 / H37Rv) OX=83332 GN=Rv0792c PE=1 SV=1 - [O86331_MYCTU]	0.722039	-0.469852
tcrX	O69730	Probable transcriptional regulatory protein TcrX OS=Mycobacterium tuberculosis (strain ATCC 25618 / H37Rv) OX=83332 GN=tcrX PE=1 SV=3 - [TCRX_MYCTU]	0.667	-0.584241
Rv1888c	O07744	Possible transmembrane protein OS=Mycobacterium tuberculosis (strain ATCC 25618 / H37Rv) OX=83332 GN=Rv1888c PE=4 SV=1 - [O07744_MYCTU]	1.27339	0.348675
Rv2956	I6Y242	Conserved protein OS=Mycobacterium tuberculosis (strain ATCC 25618 / H37Rv) OX=83332 GN=Rv2956 PE=1 SV=1 - [I6Y242_MYCTU]	0.808505	-0.306671
lppA	P9WK81	Putative lipoprotein LppA OS=Mycobacterium tuberculosis (strain ATCC 25618 / H37Rv) OX=83332 GN=lppA PE=1 SV=1 - [LPPA_MYCTU]	1.55585	0.637701
rpmI	P9WH91	50S ribosomal protein L35 OS=Mycobacterium tuberculosis (strain ATCC 25618 / H37Rv) OX=83332 GN=rpmI PE=1 SV=1 - [RL35_MYCTU]	0.620474	-0.688558
ureD	P95161	Probable urease accessory protein UreD OS=Mycobacterium tuberculosis (strain ATCC 25618 / H37Rv) OX=83332 GN=ureD PE=1 SV=4 - [P95161_MYCTU]	0.740265	-0.433886
yrbE4B	I6Y3P5	Conserved integral membrane protein YrbE4B. Possible ABC transporter OS=Mycobacterium tuberculosis (strain ATCC 25618 / H37Rv) OX=83332 GN=yrbE4B PE=1 SV=1 - [I6Y3P5_MYCTU]	0.817919	-0.289969
eccC2	O05450	ESX conserved component EccC2. ESX-2 type VII secretion system protein. Possible membrane protein OS=Mycobacterium tuberculosis (strain ATCC 25618 / H37Rv) OX=83332 GN=eccC2 PE=1 SV=1 - [O05450_MYCTU]	0.554465	-0.850832
Rv0837c	I6Y4Y1	Uncharacterized protein OS=Mycobacterium tuberculosis (strain ATCC 25618 / H37Rv) OX=83332 GN=Rv0837c PE=1 SV=1 - [I6Y4Y1_MYCTU]	1.2087	0.273456
Rv0226c	P96408	Probable conserved transmembrane protein OS=Mycobacterium tuberculosis (strain ATCC 25618 / H37Rv) OX=83332 GN=Rv0226c PE=1 SV=2 - [P96408_MYCTU]	0.819625	-0.286963
Rv3488	I6X7F9	Transcriptional regulator Rv3488 OS=Mycobacterium tuberculosis (strain ATCC 25618 / H37Rv) OX=83332 GN=Rv3488 PE=1 SV=1 - [CDDTR_MYCTU]	0.785467	-0.348377
serA2	I6WZ71	Possible D-3-phosphoglycerate dehydrogenase SerA2 (Phosphoglycerate dehydrogenase) (PGDH) OS=Mycobacterium tuberculosis (strain ATCC 25618 / H37Rv) OX=83332 GN=serA2 PE=1 SV=1 - [I6WZ71_MYCTU]	0.748531	-0.417866
prmC	P9WHV3	Release factor glutamine methyltransferase OS=Mycobacterium tuberculosis (strain ATCC 25618 / H37Rv) OX=83332 GN=prmC PE=1 SV=1 - [PRMC_MYCTU]	0.754161	-0.407056
pgsA1	P9WPG5	Putative CDP-diacylglycerol--glycerol-3-phosphate 3-phosphatidyl-transferase 1 OS=Mycobacterium tuberculosis (strain ATCC 25618 / H37Rv) OX=83332 GN=pgsA1 PE=1 SV=1 - [PGSA1_MYCTU]	1.32944	0.410821
cpdA	P9WP65	3',5'-cyclic adenosine monophosphate phosphodiesterase CpdA OS=Mycobacterium tuberculosis (strain ATCC 25618 / H37Rv) OX=83332 GN=cpdA PE=1 SV=1 - [CPDA_MYCTU]	0.827258	-0.27359
Rv2991	O53240	Conserved protein OS=Mycobacterium tuberculosis (strain ATCC 25618 / H37Rv) OX=83332 GN=Rv2991 PE=1 SV=1 - [O53240_MYCTU]	0.755222	-0.405028
Rv1590	P9WLT7	Uncharacterized protein Rv1590 OS=Mycobacterium tuberculosis (strain ATCC 25618 / H37Rv) OX=83332 GN=Rv1590 PE=1 SV=1 - [Y1590_MYCTU]	0.577069	-0.793183
vapC45	O53465	Putative ribonuclease VapC45 OS=Mycobacterium tuberculosis (strain ATCC 25618 / H37Rv) OX=83332 GN=vapC45 PE=1 SV=1 - [VPC45_MYCTU]	0.786358	-0.346742
dnaE2	P9WNT5	Error-prone DNA polymerase OS=Mycobacterium tuberculosis (strain ATCC 25618 / H37Rv) OX=83332 GN=dnaE2 PE=2 SV=1 - [DNAE2_MYCTU]	0.762291	-0.391587
Rv2799	I6XFB7	Probable membrane protein OS=Mycobacterium tuberculosis (strain ATCC 25618 / H37Rv) OX=83332 GN=Rv2799 PE=1 SV=1 - [I6XFB7_MYCTU]	0.698815	-0.517018
Rv2558	P9WLA3	Uncharacterized protein Rv2558 OS=Mycobacterium tuberculosis (strain ATCC 25618 / H37Rv) OX=83332 GN=Rv2558 PE=1 SV=1 - [Y2558_MYCTU]	1.20226	0.26575
blaI	P9WMJ5	Transcriptional regulator BlaI OS=Mycobacterium tuberculosis (strain ATCC 25618 / H37Rv) OX=83332 GN=blaI PE=1 SV=1 - [BLAI_MYCTU]	1.25312	0.32553
Rv2186c	O53520	Uncharacterized protein OS=Mycobacterium tuberculosis (strain ATCC 25618 / H37Rv) OX=83332 GN=Rv2186c PE=4 SV=1 - [O53520_MYCTU]	1.21604	0.282194
Rv1724c	P71982	Uncharacterized protein OS=Mycobacterium tuberculosis (strain ATCC 25618 / H37Rv) OX=83332 GN=Rv1724c PE=1 SV=1 - [P71982_MYCTU]	0.762236	-0.391691
vapC44	P9WF53	Ribonuclease VapC44 OS=Mycobacterium tuberculosis (strain ATCC 25618 / H37Rv) OX=83332 GN=vapC44 PE=1 SV=1 - [VPC44_MYCTU]	0.793339	-0.33399
vapC4	O07783	Ribonuclease VapC4 OS=Mycobacterium tuberculosis (strain ATCC 25618 / H37Rv) OX=83332 GN=vapC4 PE=1 SV=3 - [VAPC4_MYCTU]	0.629483	-0.66776
dcd	P9WP17	dCTP deaminase, dUMP-forming OS=Mycobacterium tuberculosis (strain ATCC 25618 / H37Rv) OX=83332 GN=dcd PE=1 SV=1 - [DCDB_MYCTU]	1.27522	0.350743
Rv3363c	O50392	Uncharacterized protein OS=Mycobacterium tuberculosis (strain ATCC 25618 / H37Rv) OX=83332 GN=Rv3363c PE=4 SV=1 - [O50392_MYCTU]	0.725611	-0.462731
Rv1199c	P60230	Transposase for insertion sequence element IS1081 OS=Mycobacterium tuberculosis (strain ATCC 25618 / H37Rv) OX=83332 GN=Rv1199c PE=3 SV=1 - [TRA1_MYCTU]	0.718547	-0.476846
Rv3555c	P96837	Conserved protein OS=Mycobacterium tuberculosis (strain ATCC 25618 / H37Rv) OX=83332 GN=Rv3555c PE=4 SV=1 - [P96837_MYCTU]	0.77281	-0.371814
sigL	P9WGH5	ECF RNA polymerase sigma factor SigL OS=Mycobacterium tuberculosis (strain ATCC 25618 / H37Rv) OX=83332 GN=sigL PE=1 SV=1 - [SIGL_MYCTU]	0.82065	-0.285162
Rv2705c	O07206	Uncharacterized protein OS=Mycobacterium tuberculosis (strain ATCC 25618 / H37Rv) OX=83332 GN=Rv2705c PE=1 SV=1 - [O07206_MYCTU]	1.31766	0.397977
vapC37	O53501	Ribonuclease VapC37 OS=Mycobacterium tuberculosis (strain ATCC 25618 / H37Rv) OX=83332 GN=vapC37 PE=1 SV=3 - [VPC37_MYCTU]	0.76425	-0.387883
Rv2723	P9WG93	Uncharacterized membrane protein Rv2723 OS=Mycobacterium tuberculosis (strain ATCC 25618 / H37Rv) OX=83332 GN=Rv2723 PE=1 SV=1 - [Y2723_MYCTU]	1.22105	0.288125
egtA	P9WPK7	Glutamate--cysteine ligase EgtA OS=Mycobacterium tuberculosis (strain ATCC 25618 / H37Rv) OX=83332 GN=egtA PE=1 SV=1 - [EGTA_MYCTU]	1.21016	0.275198
kstR2	P9WMB9	HTH-type transcriptional repressor KstR2 OS=Mycobacterium tuberculosis (strain ATCC 25618 / H37Rv) OX=83332 GN=kstR2 PE=1 SV=1 - [KSTR2_MYCTU]	0.743468	-0.427658
Rv0079	P9WMA9	Dormancy associated translation inhibitor OS=Mycobacterium tuberculosis (strain ATCC 25618 / H37Rv) OX=83332 GN=Rv0079 PE=1 SV=1 - [DATIN_MYCTU]	0.504057	-0.98834
Rv0370c	O53705	Possible oxidoreductase OS=Mycobacterium tuberculosis (strain ATCC 25618 / H37Rv) OX=83332 GN=Rv0370c PE=4 SV=1 - [O53705_MYCTU]	0.723627	-0.466682
Rv1373	P9WGB9	Glycolipid sulfotransferase Rv1373 OS=Mycobacterium tuberculosis (strain ATCC 25618 / H37Rv) OX=83332 GN=Rv1373 PE=1 SV=1 - [GLST_MYCTU]	0.778428	-0.361365
pncA	I6XD65	Nicotinamidase/pyrazinamidase OS=Mycobacterium tuberculosis (strain ATCC 25618 / H37Rv) OX=83332 GN=pncA PE=1 SV=1 - [PNCA_MYCTU]	1.36935	0.453492
rpmH	P9WH93	50S ribosomal protein L34 OS=Mycobacterium tuberculosis (strain ATCC 25618 / H37Rv) OX=83332 GN=rpmH PE=1 SV=1 - [RL34_MYCTU]	0.628366	-0.670324
Rv0372c	O53707	Uncharacterized protein OS=Mycobacterium tuberculosis (strain ATCC 25618 / H37Rv) OX=83332 GN=Rv0372c PE=4 SV=1 - [O53707_MYCTU]	0.708129	-0.497917
Rv0140	P96817	Conserved protein OS=Mycobacterium tuberculosis (strain ATCC 25618 / H37Rv) OX=83332 GN=Rv0140 PE=1 SV=1 - [P96817_MYCTU]	0.584518	-0.774681
Rv0461	I6X961	Probable transmembrane protein OS=Mycobacterium tuberculosis (strain ATCC 25618 / H37Rv) OX=83332 GN=Rv0461 PE=1 SV=2 - [I6X961_MYCTU]	0.585666	-0.77185
mazE2	O06779	Probable antitoxin MazE2 OS=Mycobacterium tuberculosis (strain ATCC 25618 / H37Rv) OX=83332 GN=mazE2 PE=3 SV=1 - [MAZE2_MYCTU]	0.646403	-0.629494
Rv1081c	O53429	Probable conserved membrane protein OS=Mycobacterium tuberculosis (strain ATCC 25618 / H37Rv) OX=83332 GN=Rv1081c PE=1 SV=3 - [O53429_MYCTU]	0.737753	-0.438791
Rv1714	P9WGQ3	Uncharacterized oxidoreductase Rv1714 OS=Mycobacterium tuberculosis (strain ATCC 25618 / H37Rv) OX=83332 GN=Rv1714 PE=3 SV=1 - [Y1714_MYCTU]	0.774612	-0.368454
spmT	P9WKQ1	Sphingomyelinase OS=Mycobacterium tuberculosis (strain ATCC 25618 / H37Rv) OX=83332 GN=spmT PE=1 SV=1 - [SMASE_MYCTU]	0.804931	-0.313062
mycP1	O05461	Mycosin-1 OS=Mycobacterium tuberculosis (strain ATCC 25618 / H37Rv) OX=83332 GN=mycP1 PE=1 SV=1 - [MYCP1_MYCTU]	0.433375	-1.20631
pgsA1	P9WPG7	CDP-diacylglycerol--inositol 3-phosphatidyltransferase OS=Mycobacterium tuberculosis (strain ATCC 25618 / H37Rv) OX=83332 GN=pgsA1 PE=1 SV=1 - [PISA_MYCTU]	1.37173	0.455996
PPE32	P9WI05	Uncharacterized PPE family protein PPE32 OS=Mycobacterium tuberculosis (strain ATCC 25618 / H37Rv) OX=83332 GN=PPE32 PE=1 SV=1 - [PPE32_MYCTU]	1.26546	0.339661
lipZ	P9WLR1	Putative hydrolase LipZ OS=Mycobacterium tuberculosis (strain ATCC 25618 / H37Rv) OX=83332 GN=lipZ PE=3 SV=1 - [LIPZ_MYCTU]	0.677645	-0.561398
eccB4	P9WNR1	ESX-4 secretion system ATPase EccB4 OS=Mycobacterium tuberculosis (strain ATCC 25618 / H37Rv) OX=83332 GN=eccB4 PE=3 SV=1 - [ECCB4_MYCTU]	0.364837	-1.45467
Rv1456c	O53148	Probable unidentified antibiotic-transport integral membrane ABC transporter OS=Mycobacterium tuberculosis (strain ATCC 25618 / H37Rv) OX=83332 GN=Rv1456c PE=4 SV=3 - [O53148_MYCTU]	1.25568	0.328474
PPE31	L0T7Y7	PPE family protein PPE31 (Fragment) OS=Mycobacterium tuberculosis (strain ATCC 25618 / H37Rv) OX=83332 GN=PPE31 PE=1 SV=1 - [L0T7Y7_MYCTU]	0.623944	-0.680512
Rv0891c	P9WMV1	Uncharacterized protein Rv0891c OS=Mycobacterium tuberculosis (strain ATCC 25618 / H37Rv) OX=83332 GN=Rv0891c PE=3 SV=1 - [Y891_MYCTU]	0.768542	-0.379804
Rv0744c	O53807	Possible transcriptional regulatory protein OS=Mycobacterium tuberculosis (strain ATCC 25618 / H37Rv) OX=83332 GN=Rv0744c PE=1 SV=3 - [O53807_MYCTU]	0.65531	-0.609751
hrp1	P9WJA3	Hypoxic response protein 1 OS=Mycobacterium tuberculosis (strain ATCC 25618 / H37Rv) OX=83332 GN=hrp1 PE=1 SV=1 - [HRP1_MYCTU]	0.616782	-0.697167
Rv1913	O07720	Lactamase_B domain-containing protein OS=Mycobacterium tuberculosis (strain ATCC 25618 / H37Rv) OX=83332 GN=Rv1913 PE=1 SV=1 - [O07720_MYCTU]	0.634655	-0.655956
Rv2160A	L0TBP1	HTH tetR-type domain-containing protein OS=Mycobacterium tuberculosis (strain ATCC 25618 / H37Rv) OX=83332 GN=Rv2160A PE=4 SV=1 - [L0TBP1_MYCTU]	0.570869	-0.808769
Rv1042c	L0T897	Possible transposase OS=Mycobacterium tuberculosis (strain ATCC 25618 / H37Rv) OX=83332 GN=Rv1042c PE=4 SV=1 - [L0T897_MYCTU]	1.32086	0.401476
Rv0874c	P9WKR9	Uncharacterized protein Rv0874c OS=Mycobacterium tuberculosis (strain ATCC 25618 / H37Rv) OX=83332 GN=Rv0874c PE=4 SV=1 - [Y874_MYCTU]	1.63855	0.712418
PPE69	P9WHW7	Uncharacterized PPE family protein PPE69 OS=Mycobacterium tuberculosis (strain ATCC 25618 / H37Rv) OX=83332 GN=PPE69 PE=3 SV=1 - [PPE69_MYCTU]	0.404792	-1.30475
PE16	L7N697	PE family protein PE16 OS=Mycobacterium tuberculosis (strain ATCC 25618 / H37Rv) OX=83332 GN=PE16 PE=4 SV=1 - [L7N697_MYCTU]	0.662321	-0.594397
Rv0080	P9WMA5	Uncharacterized protein Rv0080 OS=Mycobacterium tuberculosis (strain ATCC 25618 / H37Rv) OX=83332 GN=Rv0080 PE=1 SV=1 - [Y0080_MYCTU]	0.665463	-0.58757
Rv3403c	P9WKZ5	Uncharacterized protein Rv3403c OS=Mycobacterium tuberculosis (strain ATCC 25618 / H37Rv) OX=83332 GN=Rv3403c PE=4 SV=1 - [Y3403_MYCTU]	0.810553	-0.303022
Rv1075c	O53423	Conserved exported protein OS=Mycobacterium tuberculosis (strain ATCC 25618 / H37Rv) OX=83332 GN=Rv1075c PE=4 SV=3 - [O53423_MYCTU]	1.54005	0.622979
vapC12	P9WFA3	Ribonuclease VapC12 OS=Mycobacterium tuberculosis (strain ATCC 25618 / H37Rv) OX=83332 GN=vapC12 PE=3 SV=1 - [VPC12_MYCTU]	0.566484	-0.819893
PE_PGRS62	L7N680	PE-PGRS family protein PE_PGRS62 OS=Mycobacterium tuberculosis (strain ATCC 25618 / H37Rv) OX=83332 GN=PE_PGRS62 PE=4 SV=1 - [L7N680_MYCTU]	0.365177	-1.45333
Rv0369c	O53704	Possible membrane oxidoreductase OS=Mycobacterium tuberculosis (strain ATCC 25618 / H37Rv) OX=83332 GN=Rv0369c PE=4 SV=3 - [O53704_MYCTU]	0.651209	-0.618809
Rv2128	O33262	Conserved transmembrane protein OS=Mycobacterium tuberculosis (strain ATCC 25618 / H37Rv) OX=83332 GN=Rv2128 PE=1 SV=1 - [O33262_MYCTU]	1.58565	0.665075
mmpL1	P9WJV9	Probable transport protein MmpL1 OS=Mycobacterium tuberculosis (strain ATCC 25618 / H37Rv) OX=83332 GN=mmpL1 PE=1 SV=1 - [MMPL1_MYCTU]	0.714202	-0.485596
hspX	P9WMK1	Alpha-crystallin OS=Mycobacterium tuberculosis (strain ATCC 25618 / H37Rv) OX=83332 GN=hspX PE=1 SV=1 - [ACR_MYCTU]	0.408814	-1.29048
Rv1682	O33184	Probable coiled-coil structural protein OS=Mycobacterium tuberculosis (strain ATCC 25618 / H37Rv) OX=83332 GN=Rv1682 PE=1 SV=1 - [O33184_MYCTU]	0.502324	-0.993311
