# Supplementary material for: DosR’s multifaceted role on Mycobacterium bovis BCG revealed through multi-omics
Source: Front Cell Infect Microbiol. 2023 Nov 21;13:1292864. doi: 10.3389/fcimb.2023.1292864 (PMC10703047; doi:10.3389/fcimb.2023.1292864)
Supplement: Supplementary file 4 [file DataSheet_4.xlsx]

## Sheet: Table S4
Table S4 GO Analysis of Differentially Expressed Genes in DosR Deletion Strains
id	description	ratio_in_study	namespace	genes_in_study	genes in H37Rv
GO:0036293	response to decreased oxygen levels	12/104	biological_process	JTY_RS13655;JTY_RS03010;JTY_RS10520;JTY_RS10525;JTY_RS10155;JTY_RS13640;JTY_RS10150;JTY_RS16225;JTY_RS10500;JTY_RS10385;JTY_RS16230;JTY_RS16210	Rv2626;Rv0574c;Rv2031c;Rv2032;Rv1956;Rv2623;Rv1955;Rv3133c;Rv2027c;Rv3134c;Rv3130c
GO:0070482	response to oxygen levels	13/104	biological_process	JTY_RS13655;JTY_RS03010;JTY_RS10520;JTY_RS10525;JTY_RS10155;JTY_RS13640;JTY_RS10150;JTY_RS16225;JTY_RS10500;JTY_RS18780;JTY_RS10385;JTY_RS16230;JTY_RS16210	Rv2626;Rv0574c;Rv2031c;Rv2032;Rv1956;Rv2623;Rv1955;Rv3133c;Rv2027c;Rv3597c;Rv3134c;Rv3130c
GO:0001666	response to hypoxia	12/104	biological_process	JTY_RS13655;JTY_RS03010;JTY_RS10520;JTY_RS10525;JTY_RS10155;JTY_RS13640;JTY_RS10150;JTY_RS16225;JTY_RS10500;JTY_RS10385;JTY_RS16230;JTY_RS16210	Rv2626;Rv0574c;Rv2031c;Rv2032;Rv1956;Rv2623;Rv1955;Rv3133c;Rv2027c;Rv3134c;Rv3130c
GO:0004512	inositol-3-phosphate synthase activity	3/104	molecular_function	JTY_RS00250;JTY_RS00255;JTY_RS00260	Rv0045c;Rv0046c;Rv0047c
GO:0016872	intramolecular lyase activity	3/104	molecular_function	JTY_RS00250;JTY_RS00255;JTY_RS00260	Rv0045c;Rv0046c;Rv0047c
GO:0009628	response to abiotic stimulus	14/104	biological_process	JTY_RS13655;JTY_RS03010;JTY_RS10520;JTY_RS10525;JTY_RS10155;JTY_RS13640;JTY_RS10150;JTY_RS16225;JTY_RS10180;JTY_RS10500;JTY_RS18780;JTY_RS10385;JTY_RS16230;JTY_RS16210	Rv2626;Rv0574c;Rv2031c;Rv2032;Rv1956;Rv2623;Rv1955;Rv3133c;Rv1961;Rv2027c;Rv3597c;Rv3134c;Rv3130c
GO:0019826	oxygen sensor activity	2/104	molecular_function	JTY_RS16220;JTY_RS10500	Rv3132c;Rv2027c
GO:0070026	nitric oxide binding	2/104	molecular_function	JTY_RS16220;JTY_RS10500	Rv3132c;Rv2027c
GO:0019720	Mo-molybdopterin cofactor metabolic process	4/104	biological_process	JTY_RS16140;JTY_RS16130;JTY_RS16135;JTY_RS16120	Rv3113;Rv3111;Rv3112;Rv3109
GO:0006777	Mo-molybdopterin cofactor biosynthetic process	4/104	biological_process	JTY_RS16140;JTY_RS16130;JTY_RS16135;JTY_RS16120	Rv3113;Rv3111;Rv3112;Rv3109
GO:0010125	mycothiol biosynthetic process	3/104	biological_process	JTY_RS00250;JTY_RS00255;JTY_RS00260	Rv0045c;Rv0046c;Rv0047c
GO:0042165	neurotransmitter binding	2/104	molecular_function	JTY_RS16220;JTY_RS10500	Rv3132c;Rv2027c
GO:0070025	carbon monoxide binding	2/104	molecular_function	JTY_RS16220;JTY_RS10500	Rv3132c;Rv2027c
GO:0043545	molybdopterin cofactor metabolic process	4/104	biological_process	JTY_RS16140;JTY_RS16130;JTY_RS16135;JTY_RS16120	Rv3113;Rv3111;Rv3112;Rv3109
GO:0051189	prosthetic group metabolic process	4/104	biological_process	JTY_RS16140;JTY_RS16130;JTY_RS16135;JTY_RS16120	Rv3113;Rv3111;Rv3112;Rv3109
GO:0016138	glycoside biosynthetic process	3/104	biological_process	JTY_RS00250;JTY_RS00255;JTY_RS00260	Rv0045c;Rv0046c;Rv0047c
GO:0019217	regulation of fatty acid metabolic process	4/104	biological_process	JTY_RS16490;JTY_RS10155;JTY_RS16225;JTY_RS10535	Rv3183;Rv1956;Rv3133c;Rv2034
GO:0052636	arabinosyltransferase activity	2/104	molecular_function	JTY_RS10545;JTY_RS10540	Rv2036;Rv2035
GO:0019825	oxygen binding	2/104	molecular_function	JTY_RS16220;JTY_RS10500	Rv3132c;Rv2027c
GO:0010126	mycothiol metabolic process	3/104	biological_process	JTY_RS00250;JTY_RS00255;JTY_RS00260	Rv0045c;Rv0046c;Rv0047c
GO:0006950	response to stress	16/104	biological_process	JTY_RS13655;JTY_RS03010;JTY_RS10520;JTY_RS10525;JTY_RS10155;JTY_RS19960;JTY_RS13640;JTY_RS10150;JTY_RS16225;JTY_RS10510;JTY_RS10500;JTY_RS18780;JTY_RS10385;JTY_RS16230;JTY_RS16210;JTY_RS00475	Rv2626c;Rv0574c;Rv2031c;Rv2032;Rv1956;Rv3825c;Rv2623;Rv1955;Rv3133c;Rv2029c;Rv2027c;Rv3597c;Rv2007c;Rv3134c;Rv3130c;Rv0086
GO:0019216	regulation of lipid metabolic process	4/104	biological_process	JTY_RS16490;JTY_RS10155;JTY_RS16225;JTY_RS10535	Rv3183;Rv1956;Rv3133c;Rv2034
GO:0010565	regulation of cellular ketone metabolic process	4/104	biological_process	JTY_RS16490;JTY_RS10155;JTY_RS16225;JTY_RS10535	Rv3183;Rv1956;Rv3133c;Rv2034
GO:0009593	detection of chemical stimulus	2/104	biological_process	JTY_RS16220;JTY_RS10500	Rv3132c;Rv2027c
GO:0051606	detection of stimulus	2/104	biological_process	JTY_RS16220;JTY_RS10500	Rv3132c;Rv2027c
GO:0016137	glycoside metabolic process	3/104	biological_process	JTY_RS00250;JTY_RS00255;JTY_RS00260	Rv0045c;Rv0046c;Rv0047c
GO:0051188	cofactor biosynthetic process	9/104	biological_process	JTY_RS16140;JTY_RS03010;JTY_RS10510;JTY_RS00250;JTY_RS00255;JTY_RS16130;JTY_RS16135;JTY_RS16120;JTY_RS00260	Rv3113;Rv0574c;Rv2029c;Rv0045c;Rv0046c;Rv3111;Rv3112;Rv3109;Rv0047c
GO:0062012	regulation of small molecule metabolic process	4/104	biological_process	JTY_RS16490;JTY_RS10155;JTY_RS16225;JTY_RS10535	Rv3183;Rv1956;Rv3133c;Rv2034
GO:0055082	cellular chemical homeostasis	3/104	biological_process	JTY_RS05230;JTY_RS19960;JTY_RS10490	Rv0985c;Rv3825c;Rv2025c
GO:1901659	glycosyl compound biosynthetic process	4/104	biological_process	JTY_RS13650;JTY_RS00250;JTY_RS00255;JTY_RS00260	Rv2625c;Rv0045c;Rv0046c;Rv0047c
GO:0033655	host cell cytoplasm part	1/104	cellular_component	JTY_RS16225	Rv3133c
GO:0022883	zinc efflux transmembrane transporter activity	1/104	molecular_function	JTY_RS10490	Rv2025c
GO:0052873	FMN reductase (NADPH) activity	1/104	molecular_function	JTY_RS15830	Rv3054c
GO:0072493	host cell endosome lumen	1/104	cellular_component	JTY_RS16225	Rv3133c
GO:0009024	tagatose-6-phosphate kinase activity	1/104	molecular_function	JTY_RS10510	Rv2029c
GO:0015093	ferrous iron transmembrane transporter activity	1/104	molecular_function	JTY_RS10490	Rv2025c
GO:0010288	response to lead ion	1/104	biological_process	JTY_RS10315	Rv1994c
GO:0003872	6-phosphofructokinase activity	1/104	molecular_function	JTY_RS10510	Rv2029c
GO:0006876	cellular cadmium ion homeostasis	1/104	biological_process	JTY_RS10490	Rv2025c
GO:0046583	cation efflux transmembrane transporter activity	1/104	molecular_function	JTY_RS10490	Rv2025c
GO:1903874	ferrous iron transmembrane transport	1/104	biological_process	JTY_RS10490	Rv2025c
GO:0097063	cadmium ion sensor activity	1/104	molecular_function	JTY_RS10315	Rv1994c
GO:0008443	phosphofructokinase activity	1/104	molecular_function	JTY_RS10510	Rv2029c
GO:0044174	host cell endosome	1/104	cellular_component	JTY_RS16225	Rv3133c
GO:0015341	zinc efflux active transmembrane transporter activity	1/104	molecular_function	JTY_RS10490	Rv2025c
GO:0006882	cellular zinc ion homeostasis	1/104	biological_process	JTY_RS10490	Rv2025c
GO:0061615	glycolytic process through fructose-6-phosphate	1/104	biological_process	JTY_RS10510	Rv2029c
GO:0055073	cadmium ion homeostasis	1/104	biological_process	JTY_RS10490	Rv2025c
GO:0085014	dormancy entry of symbiont in host	1/104	biological_process	JTY_RS13640	Rv2623
GO:0072509	divalent inorganic cation transmembrane transporter activity	1/104	molecular_function	JTY_RS10490	Rv2025c
GO:0032791	lead ion binding	1/104	molecular_function	JTY_RS10315	Rv1994c
GO:0005381	iron ion transmembrane transporter activity	1/104	molecular_function	JTY_RS10490	Rv2025c
GO:0005385	zinc ion transmembrane transporter activity	1/104	molecular_function	JTY_RS10490	Rv2025c
GO:0016763	transferase activity, transferring pentosyl groups	3/104	molecular_function	JTY_RS03010;JTY_RS10545;JTY_RS10540	Rv0574c;Rv2036;Rv2035
GO:0048878	chemical homeostasis	3/104	biological_process	JTY_RS05230;JTY_RS19960;JTY_RS10490	Rv0985c;Rv3825c;Rv2025c
GO:0070838	divalent metal ion transport	2/104	biological_process	JTY_RS10490;JTY_RS10330	Rv2025c;Rv1997
GO:0072511	divalent inorganic cation transport	2/104	biological_process	JTY_RS10490;JTY_RS10330	Rv2025c;Rv1997
GO:0022611	dormancy process	2/104	biological_process	JTY_RS13640;JTY_RS16225	Rv2623;Rv3133c
GO:0046777	protein autophosphorylation	3/104	biological_process	JTY_RS16220;JTY_RS10520;JTY_RS10500	Rv3132c;Rv2031c;Rv2027c
GO:0071453	cellular response to oxygen levels	2/104	biological_process	JTY_RS10520;JTY_RS18780	Rv2031c;Rv3597c
GO:0044419	interspecies interaction between organisms	14/104	biological_process	JTY_RS13655;JTY_RS03010;JTY_RS10520;JTY_RS10525;JTY_RS13640;JTY_RS16225;JTY_RS18780;JTY_RS00250;JTY_RS00255;JTY_RS10385;JTY_RS16210;JTY_RS09040;JTY_RS16130;JTY_RS00260	Rv2626c;Rv0574c;Rv2031c;Rv2032;Rv2623;Rv3133c;Rv3597c;Rv0045c;Rv0046c;Rv2007c;Rv3130c;Rv1738;Rv3111;Rv0047c
GO:0009108	coenzyme biosynthetic process	6/104	biological_process	JTY_RS16140;JTY_RS03010;JTY_RS10510;JTY_RS16130;JTY_RS16135;JTY_RS16120	Rv3113;Rv0574c;Rv2029c;Rv3111;Rv3112;Rv3109
GO:0006355	regulation of transcription, DNA-templated	7/104	biological_process	JTY_RS10155;JTY_RS16225;JTY_RS10315;JTY_RS18780;JTY_RS11670;JTY_RS16125;JTY_RS10535	Rv1956;Rv3133c;Rv1994c;Rv3597c;Rv2250c;Rv3110;Rv2034
GO:0010039	response to iron ion	2/104	biological_process	JTY_RS10520;JTY_RS18780	Rv2031c;Rv3597c
