# Supplementary material for: DosR’s multifaceted role on Mycobacterium bovis BCG revealed through multi-omics
Source: Front Cell Infect Microbiol. 2023 Nov 21;13:1292864. doi: 10.3389/fcimb.2023.1292864 (PMC10703047; doi:10.3389/fcimb.2023.1292864)
Supplement: Supplementary file 5 [file DataSheet_5.xlsx]

## Sheet: Table S5 KEGG PATHWAY
Table S5 KEGG pathway analysis of significantly regulated genes in BCGΔDosR
Term	ID	Corrected P-Value	Input(Genes in BCG)	Genes in H37Rv	Hyperlink
Sulfur relay system	ko04122	0.00862805	JTY_RS16130|JTY_RS16135|JTY_RS16120	Rv3111 Rv3112 Rv3109	http://www.genome.jp/kegg-bin/show_pathway?ko04122/K03637%09red/K03636%09red/K03639%09red
Folate biosynthesis	ko00790	0.00862805	JTY_RS16130|JTY_RS16135|JTY_RS16120	Rv3111 Rv3112 Rv3109	http://www.genome.jp/kegg-bin/show_pathway?ko00790/K03637%09red/K03636%09red/K03639%09red
Fructose and mannose metabolism	ko00051	0.0564086	JTY_RS16140|JTY_RS10510	Rv3113 Rv2029c	http://www.genome.jp/kegg-bin/show_pathway?ko00051/K01112%09red/K16370%09red
Inositol phosphate metabolism	ko00562	0.265649	JTY_RS00255	Rv0046c	http://www.genome.jp/kegg-bin/show_pathway?ko00562/K01858%09red
Two-component system	ko02020	0.265649	JTY_RS16220|JTY_RS16225	Rv3132c Rv3133c	http://www.genome.jp/kegg-bin/show_pathway?ko02020/K07682%09red/K07695%09red
Streptomycin biosynthesis	ko00521	0.265649	JTY_RS00255	Rv0046c	http://www.genome.jp/kegg-bin/show_pathway?ko00521/K01858%09red
Galactose metabolism	ko00052	0.265649	JTY_RS10510	Rv2029c	http://www.genome.jp/kegg-bin/show_pathway?ko00052/K16370%09red
Stilbenoid, diarylheptanoid and gingerol biosynthesis	ko00945	0.265649	JTY_RS01725	Rv0327	http://www.genome.jp/kegg-bin/show_pathway?ko00945/K00517%09red
Polycyclic aromatic hydrocarbon degradation	ko00624	0.265649	JTY_RS01725	Rv0327	http://www.genome.jp/kegg-bin/show_pathway?ko00624/K00517%09red
Pentose phosphate pathway	ko00030	0.280385	JTY_RS10510	Rv2029c	http://www.genome.jp/kegg-bin/show_pathway?ko00030/K16370%09red
Bisphenol degradation	ko00363	0.327152	JTY_RS01725	Rv0327	http://www.genome.jp/kegg-bin/show_pathway?ko00363/K00517%09red
Methane metabolism	ko00680	0.331749	JTY_RS10510	Rv2029c	http://www.genome.jp/kegg-bin/show_pathway?ko00680/K16370%09red
Glycolysis / Gluconeogenesis	ko00010	0.416556	JTY_RS10510	Rv2029c	http://www.genome.jp/kegg-bin/show_pathway?ko00010/K16370%09red
Oxidative phosphorylation	ko00190	0.474588	JTY_RS09420	Rv1812	http://www.genome.jp/kegg-bin/show_pathway?ko00190/K03885%09red
Aminobenzoate degradation	ko00627	0.474588	JTY_RS01725	Rv0327	http://www.genome.jp/kegg-bin/show_pathway?ko00627/K00517%09red
Limonene and pinene degradation	ko00903	0.474588	JTY_RS01725	Rv0327	http://www.genome.jp/kegg-bin/show_pathway?ko00903/K00517%09red
Carbon metabolism	ko01200	0.654308	JTY_RS10510	Rv2029c	http://www.genome.jp/kegg-bin/show_pathway?ko01200/K16370%09red
Biosynthesis of amino acids	ko01230	0.654308	JTY_RS10510	Rv2029c	http://www.genome.jp/kegg-bin/show_pathway?ko01230/K16370%09red
