# Supplementary material for: DosR’s multifaceted role on Mycobacterium bovis BCG revealed through multi-omics
Source: Front Cell Infect Microbiol. 2023 Nov 21;13:1292864. doi: 10.3389/fcimb.2023.1292864 (PMC10703047; doi:10.3389/fcimb.2023.1292864)
Supplement: Supplementary file 6 [file DataSheet_6.xlsx]

## Sheet: Table S6
Table S6 GO Analysis of Differentially Expressed Proteins in Deletion Strains
ID	Description	genes
GO:0097041	phenolic phthiocerol biosynthetic proces...	ppsC/ppsB/ppsA
GO:0042844	glycol metabolic process	ppsC/ppsB/ppsA
GO:0042845	glycol biosynthetic process	ppsC/ppsB/ppsA
GO:0097040	phthiocerol biosynthetic process	ppsC/ppsB/ppsA
GO:0007154	cell communication	trcR/tcrX/trcS/uvrC/devS/pckG/lprA/Rv2558/devR/hspX/Rv0891c/irtB
GO:0046173	polyol biosynthetic process	ppsC/pckG/ppsB/ppsA
GO:0046189	phenol-containing compound biosynthetic ...	ppsC/ppsB/ppsA
GO:0034311	diol metabolic process	ppsC/ppsB/ppsA
GO:0034312	diol biosynthetic process	ppsC/ppsB/ppsA
GO:0007165	signal transduction	trcR/tcrX/trcS/devS/lprA/devR/Rv0891c
GO:0023052	signaling	trcR/tcrX/trcS/devS/lprA/devR/Rv0891c
GO:0046165	alcohol biosynthetic process	ppsC/pckG/ppsB/ppsA
GO:0071770	DIM/DIP cell wall layer assembly	ppsC/Rv2949c/ppsB/ppsA
GO:0009267	cellular response to starvation	tcrX/pckG/Rv2558/hspX/irtB
GO:0031669	cellular response to nutrient levels	tcrX/pckG/Rv2558/hspX/irtB
GO:0071310	cellular response to organic substance	pckG/spmT
GO:0000160	phosphorelay signal transduction system	trcR/tcrX/trcS/devS/devR
GO:0042594	response to starvation	tcrX/pckG/Rv2558/hspX/irtB
GO:0031668	cellular response to extracellular stimu...	tcrX/uvrC/pckG/Rv2558/hspX/irtB
GO:0071496	cellular response to external stimulus	tcrX/uvrC/pckG/Rv2558/hspX/irtB
GO:0031667	response to nutrient levels	tcrX/pckG/Rv2558/hspX/irtB
GO:0010106	cellular response to iron ion starvation	tcrX/pckG/irtB
GO:0009991	response to extracellular stimulus	tcrX/uvrC/pckG/Rv2558/hspX/irtB
GO:0035556	intracellular signal transduction	trcR/tcrX/trcS/devS/devR/Rv0891c
GO:0046777	protein autophosphorylation	trcS/devS/pknL/hspX
GO:0051716	cellular response to stimulus	lipV/trcR/ltp4/tcrX/trcS/uvrC/sodC/devS/pckG/lprA/spmT/Rv2558/devR/hspX/Rv0891c/dnaE2/irtB
GO:0072329	monocarboxylic acid catabolic process	tesB2/lipV/ltp4/pckG/ansA
GO:0033993	response to lipid	pckG/spmT
GO:0018958	phenol-containing compound metabolic pro...	ppsC/ppsB/ppsA
GO:0019751	polyol metabolic process	ppsC/pckG/glpK/ppsB/ppsA
GO:0006631	fatty acid metabolic process	tesB2/lipV/ltp4/ppsC/Rv0637/pknL/pckG/mbtM/ppsB/ppsA/accD6
GO:0044242	cellular lipid catabolic process	tesB2/lipV/ltp4/pckG/spmT
GO:0008152	metabolic process	ptbB/serA2/Rv0921/tesB2/Rv2781c/pncA/Rv2956/lipV/trcR/adhE1/mycP1/Rv3485c/mtnP/mazE2/Rv1770/udgA/vapC4/Rv1456c/Rv2991/nagA/Rv1059/vapC45/vapC37/ltp4/Rv0075/Rv0245/Rv3725/tcrX/Rv0792c/Rv1199c/ribD/ndh/ureD/moeW/ppsC/Rv3832c/trcS/fadE1/aspB/vapC44/vapC12/uvrC/Rv3767c/Rv0637/eis/trpS/tam/Rv1373/cpsY/sodC/sigI/sigL/devS/Rv1714/rpoZ/rpmI/rpmH/rpmA/truA/prmC/pknL/Rv2949c/pckG/nuoL/Rv0480c/mca/metXA/Rv3…
