# Supplementary material for: DosR’s multifaceted role on Mycobacterium bovis BCG revealed through multi-omics
Source: Front Cell Infect Microbiol. 2023 Nov 21;13:1292864. doi: 10.3389/fcimb.2023.1292864 (PMC10703047; doi:10.3389/fcimb.2023.1292864)
Supplement: Supplementary file 7 [file DataSheet_7.xlsx]

## Sheet: Sheet 1
TableS7 Proteomic-based list of protein interactions network
Gene	Degree	geneList
dnaN	23	truA, rpmH, yidC, uvrC, tcrX, lipV, ppsC, pncA, irtB, Rv1682, Rv2723, Rv1231c, trcR, eccC2, dnaE2, trpS, ppsB, pknL, Rv2667, udgA, lipZ, dcd, hspX
Rv0075	7	trcR, eccC2, egtA, Rv2028c, tcrX, vapC37, Rv0792c
Rv0077c	12	Rv1042c, Rv3725, trcS, cpsY, Rv3030, sigI, Rv3718c, Rv3832c, cfp32, Rv2067c, Rv1770, Rv2558
Rv0079	35	Rv3338, glpK, lprA, rpmH, Rv0090, ureD, Rv2028c, rpmA, devS, PPE31, Rv1592c, cpsY, Rv3030, devR, Rv3493c, Rv3363c, Rv1888c, mycP1, spmT, nuoL, rpmI, Rv2949c, Rv0080, Rv1059, eccB4, Rv0461, aspB, lipZ, hrp1, hspX, Rv2799, fadE1, cpdA, PE16, Rv2716
Rv0080	17	Rv0874c, Rv1888c, Rv3338, Rv3718c, fadE1, Rv0837c, Rv0090, Rv2028c, Rv0140, devS, Rv1059, eccB4, Rv1590, devR, hrp1, hspX, Rv0079
Rv0090	8	sugI, ureD, Rv3767c, lprA, eccB4, Rv2028c, Rv0079, Rv0080
treS	10	glpK, Rv0480c, mmpL1, cpsY, Rv0792c, dnaE2, Rv3832c, pknL, dcd, Rv2067c
fadE1	16	glpK, ureD, ppsB, leuB, ppsC, Rv3488, ptbB, Rv1714, mmpL1, Rv0637, trcS, accD6, Rv0079, Rv3485c, Rv0080, Rv1059
Rv0140	6	Rv0891c, pncA, Rv2917, Rv3735, devS, Rv0080
ptbB	11	ribD, glpK, spmT, Rv1592c, pknL, mmpL1, Rv0637, Rv0245, fadE1, Rv0461, cpdA
adhE1	5	serA2, sugI, pckG, fbpA, Rv1456c
pckG	15	ribD, glpK, dnaE2, ppsB, leuB, mbtM, pknL, ppsC, aspB, ppsA, devR, Rv2160A, hspX, ndh, adhE1
Rv0216	19	Rv2781c, Rv2558, ppsB, fadE12, Rv1081c, ppsC, ltp4, Rv1714, aspB, Rv3363c, Rv1682, Rv3485c, Rv0461, Rv0891c, Rv1635c, Rv2197c, Rv2799, Rv3493c, fbpA
Rv0226c	20	Rv1592c, eccB4, Rv0891c, Rv2197c, Rv1590, cpsY, Rv1075c, Rv1682, fbpA, Rv1456c, Rv0513, sodC, cpdA, Rv0874c, Rv1635c, blaI, Rv2680, Rv2949c, Rv3338, Rv3555c
Rv0245	8	truA, devS, lipV, Rv0637, trpS, ptbB, Rv0792c, cpdA
dcd	10	ribD, trpS, pgsA1, rpoZ, udgA, Rv3030, iniA, dnaN, treS, uvrC
udgA	11	Rv3725, tcrX, ppsC, cpsY, devR, trcR, dnaE2, Rv1220c, dnaN, dcd, Rv2716
iniA	34	glpK, Rv0372c, sodC, trpS, yidC, Rv3555c, Rv0480c, pgsA1, PE16, cpdA, Rv2186c, Rv2716, ureD, Rv2028c, uvrC, iniC, devS, pknL, ltp4, eccB4, Rv0891c, mmpL1, Rv1373, trcS, pncA, ansA, Rv3268, irtB, moeW, Rv0369c, ndh, Rv1456c, Rv0513, dcd
iniC	36	Rv3338, glpK, lprA, Rv0372c, sodC, yidC, Rv3555c, Rv0480c, pgsA1, Rv0441c, PE16, cpdA, Rv2186c, Rv2716, ureD, ppsB, uvrC, devS, Rv1592c, lipV, pknL, ppsC, ltp4, Rv0891c, mmpL1, Rv1373, trcS, pncA, ansA, Rv3268, irtB, moeW, Rv0369c, ndh, Rv0513, iniA
Rv0370c	1	Rv0369c
Rv0372c	3	Rv2558, iniA, iniC
mmpL1	52	ribD, glpK, Rv3725, yidC, Rv0480c, Rv2683, sugI, leuB, devS, tcrX, mbtM, PPE31, Rv1592c, ppsC, Rv1714, Rv0891c, Rv2197c, Rv1828, trcS, devR, pncA, Rv3268, irtB, Rv1682, fbpA, sigI, trcR, mycP1, Rv3832c, pgsA1, serA2, ppsB, fadE12, pknL, sigL, Rv2667, ppsA, ansA, PPE32, hrp1, Rv2160A, kstR2, Rv2067c, Rv1456c, Rv3485c, Rv2799, treS, fadE1, ptbB, iniA, iniC, lprA
sodC	23	Rv0226c, Rv3338, lprA, yidC, Rv2683, Rv1913, Rv2716, ppsC, Rv1714, Rv1828, irtB, fbpA, Rv3832c, ppsB, pknL, eccB4, hrp1, hspX, Rv2067c, Rv3485c, Rv0513, iniA, iniC
Rv0441c	21	PPE31, Rv3338, eccB4, Rv0461, Rv3832c, Rv2197c, PPE69, aspB, Rv2558, Rv3555c, trcS, Rv0540, PE16, Rv1913, Rv3493c, PPE32, Rv1126c, Rv2067c, Rv2799, iniC, Rv3268
Rv0461	29	PPE31, Rv1592c, Rv1635c, ptbB, eccC2, lprA, Rv2781c, vapC12, Rv3832c, Rv2197c, Rv3555c, lipZ, PE16, Rv3493c, serA2, Rv3363c, Rv2716, PPE32, Rv1682, Rv0216, ndh, Rv1126c, Rv2067c, Rv3485c, Rv2799, Rv2956, Rv0513, Rv0079, Rv0441c
Rv0480c	23	glpK, yidC, ureD, devS, mbtM, ppsC, trcS, Rv3030, devR, pncA, Rv3268, irtB, Rv1682, ppsB, Rv1081c, Rv2667, nagA, Rv0986, mca, treS, iniA, iniC, mmpL1
mtnP	8	ribD, Rv0540, Rv1592c, Rv0891c, Rv0792c, aspB, Rv0986, Rv1075c
Rv0540	8	Rv2683, Rv2715, Rv2716, tcrX, Rv0441c, mtnP, Rv3338, Rv3832c
cfp32	9	Rv3403c, lprA, Rv2705c, Rv1590, Rv3268, sigI, Rv0077c, vapC4, atsB
vapC4	15	Rv0874c, Rv3403c, vapC45, eccC2, Rv3832c, vapC44, Rv0837c, cfp32, Rv2949c, vapC12, vapC37, Rv1682, moeW, Rv2956, Rv1770
Rv0637	25	Rv1635c, ppsC, Rv1714, Rv1828, accD6, cpsY, pncA, Rv1682, Rv2781c, Rv2186c, ppsB, ltp4, aspB, Rv1456c, Rv3485c, fadE1, ptbB, Rv0245, blaI, Rv2197c, eis, ribD, Rv2917, Rv2949c, Rv3338
serA2	21	ribD, truA, leuB, devS, ppsC, trcS, pncA, Rv1682, moeW, ndh, Rv1126c, Rv3832c, ppsB, Rv1220c, pknL, aspB, Rv2067c, adhE1, mmpL1, Rv0461, Rv0986
sigL	13	rpmH, devS, trcS, devR, sigI, mycP1, rpmI, Rv3767c, pknL, Rv1059, Rv2160A, mmpL1, trpS
Rv0792c	12	Rv0075, mbtM, nagA, Rv0245, devR, Rv3268, hrp1, Rv2160A, kstR2, Rv1770, treS, mtnP
cpdA	23	Rv0226c, Rv1635c, sugI, Rv0891c, Rv0245, cpsY, irtB, ndh, Rv1126c, Rv1888c, blaI, Rv2949c, Rv1220c, pknL, ptbB, cysA, Rv0986, eis, Rv0079, Rv1456c, iniA, iniC, Rv2680
cpsY	29	Rv3725, Rv2715, devS, PPE31, lipV, irtB, Rv1682, Rv1126c, Rv1770, Rv1888c, Rv3832c, Rv2680, blaI, ppsB, Rv2949c, Rv1220c, pknL, Rv1373, lipZ, ppsA, Rv2067c, Rv0077c, Rv0079, treS, Rv0226c, udgA, Rv0637, cpdA, Rv0874c
Rv0837c	12	Rv3403c, vapC12, vapC44, PE16, vapC37, PPE32, Rv2028c, Rv1682, moeW, Rv1081c, Rv0080, vapC4
Rv0874c	13	Rv0226c, ribD, cysA, blaI, spmT, cpsY, PE16, Rv1682, Rv2949c, Rv1770, Rv2956, Rv0080, vapC4
spmT	17	mycP1, lprA, vapC44, PE16, Rv3488, ltp4, ppsA, eis, vapC37, Rv1682, Rv1770, Rv2956, Rv0079, ptbB, Rv0874c, Rv1373, Rv2949c
Rv0891c	21	Rv3403c, ribD, mycP1, Rv2558, Rv2683, PE16, Rv0216, Rv2949c, pknL, Rv2197c, trcS, Rv3493c, hrp1, Rv2799, Rv0140, Rv0226c, iniA, iniC, mmpL1, mtnP, cpdA
fadE12	12	glpK, ppsB, leuB, ppsC, Rv1714, eccB4, trcS, devR, sigI, Rv3485c, Rv0216, mmpL1
Rv0986	10	yidC, devS, Rv3488, devR, serA2, Rv2667, Rv0480c, mtnP, cpdA, moeW
trcS	47	ribD, Rv1635c, glpK, Rv3725, yidC, Rv1360, Rv2683, sugI, leuB, devS, tcrX, mbtM, PPE31, Rv1592c, ppsC, Rv1828, devR, Rv3493c, irtB, sigI, Rv1231c, trcR, Rv3832c, pgsA1, ppsB, pknL, Rv2667, PPE32, hrp1, Rv2160A, hspX, kstR2, Rv2067c, Rv1456c, Rv0077c, fadE1, iniA, iniC, mmpL1, Rv0441c, Rv0480c, serA2, sigL, Rv0891c, fadE12, Rv2799, Rv2917
trcR	17	Rv2683, ureD, leuB, devS, devR, irtB, blaI, pknL, Rv1373, ppsA, hrp1, hspX, dnaN, Rv0075, udgA, mmpL1, trcS
Rv1059	16	Rv1592c, ltp4, Rv3725, Rv1360, lipZ, fadE1, PE16, Rv3493c, Rv3363c, Rv3485c, Rv1069c, devS, Rv2799, Rv0079, Rv0080, sigL
Rv1069c	7	atsB, Rv1592c, lipV, eis, truA, Rv0513, Rv1059
Rv1075c	8	ureD, eccB4, Rv0513, Rv0226c, mtnP, eis, vapC44, kstR2
Rv1081c	16	Rv1592c, Rv3403c, Rv1635c, Rv2186c, eccB4, prmC, fbpA, Rv2067c, Rv2680, yidC, Rv1828, mca, Rv0513, Rv0216, Rv0480c, Rv0837c
mca	13	ribD, egtA, mhuD, rpmH, Rv2680, leuB, PPE31, Rv0480c, Rv1081c, prmC, Rv1456c, blaI, Rv2917
Rv1126c	22	PPE31, Rv1888c, lipV, Rv1635c, eccC2, eccB4, Rv3832c, Rv2558, Rv1590, Rv2991, Rv2683, Rv3363c, irtB, PPE32, Rv1682, Rv2067c, Rv0513, Rv0441c, Rv0461, serA2, cpdA, cpsY
Rv1042c	4	pknL, Rv2715, Rv2705c, Rv0077c
sigI	14	Rv3403c, devS, devR, mycP1, dnaE2, pknL, Rv2160A, hspX, Rv0077c, mmpL1, cfp32, sigL, fadE12, trcS
esxL	4	lprA, espA, Rv3718c, fbpA
Rv1220c	14	Rv3725, mbtM, ppsC, devR, Rv3268, Rv1231c, pgsA1, ppsB, hspX, udgA, serA2, cpdA, cpsY, Rv2667
Rv1231c	6	Rv2680, Rv1828, tcrX, dnaN, trcS, Rv1220c
lprA	24	PPE31, Rv1592c, mycP1, nagA, mmpL1, Rv1373, Rv1590, PE16, Rv3030, Rv2186c, hspX, Rv2949c, Rv1770, Rv2799, Rv0079, Rv0090, iniC, sodC, Rv0461, cfp32, spmT, esxL, Rv1714, Rv2197c
prmC	12	truA, rpmA, ppsC, Rv2197c, Rv3832c, trpS, nuoL, ppsB, lipZ, Rv2067c, mca, Rv1081c
mbtM	15	ppsC, Rv1714, irtB, ppsB, pknL, ppsA, Rv3485c, Rv2799, pckG, mmpL1, Rv0480c, Rv0792c, trcS, Rv1220c, Rv2067c
irtB	34	glpK, yidC, Rv2683, leuB, tcrX, PPE31, ppsC, moeW, mycP1, mhuD, Rv3832c, trpS, pgsA1, ppsB, pknL, ppsA, PPE32, hrp1, hspX, Rv2067c, dnaN, iniA, iniC, mmpL1, sodC, Rv0480c, cpdA, cpsY, trcS, trcR, Rv1126c, mbtM, Rv1590, Rv1913
Rv1360	6	vapC12, trcS, Rv1059, ribD, Rv2715, mhuD
Rv1373	16	PPE31, Rv3403c, lipV, PE16, mycP1, eccB4, Rv2723, Rv1770, spmT, lipZ, iniA, iniC, cpsY, trcR, lprA, Rv2949c
rpoZ	18	truA, yidC, ureD, uvrC, rpmA, Rv3030, Rv3363c, Rv1682, trpS, Rv2680, nuoL, Rv2949c, Rv2917, pknL, Rv2667, dcd, Rv1456c, Rv2723
uvrC	16	ribD, yidC, leuB, eccC2, dnaE2, mhuD, trpS, rpmI, yrbE4B, pknL, Rv2667, dcd, dnaN, iniA, iniC, rpoZ
PE16	29	Rv3403c, Rv3555c, devS, Rv1682, dnaE2, vapC44, ppsB, Rv2949c, eccB4, lipZ, ppsA, eis, PPE32, Rv0079, iniA, iniC, Rv0441c, Rv0461, Rv0837c, Rv0874c, spmT, Rv0891c, Rv1059, lprA, Rv1373, vapC12, vapC37, Rv2197c, Rv2723
Rv1456c	24	ribD, Rv3338, Rv1635c, yidC, blaI, rpoZ, rpmI, Rv2716, Rv2705c, Rv3030, Rv3363c, Rv3268, adhE1, mca, Rv0226c, iniA, mmpL1, Rv0637, cpdA, trcS, Rv1592c, Rv2680, Rv2917, fbpA
ansA	15	truA, devS, lipV, Rv3488, fbpA, Rv2781c, trpS, aspB, lipZ, Rv2160A, hspX, iniA, iniC, mmpL1, Rv2197c
Rv1590	17	Rv1592c, Rv2991, lipV, Rv3030, Rv2186c, eccB4, irtB, Rv2028c, fbpA, blaI, devS, Rv1828, Rv0080, Rv0226c, cfp32, Rv1126c, lprA
Rv1592c	26	ribD, Rv3338, Rv3555c, accD6, pncA, ndh, Rv2956, Rv2781c, Rv2991, pknL, Rv1456c, Rv0513, Rv0079, ptbB, Rv0226c, iniC, mmpL1, Rv0461, mtnP, trcS, Rv1059, Rv1069c, Rv1081c, lprA, Rv1590, Rv2716
Rv1635c	17	Rv0226c, Rv0216, Rv2197c, mycP1, eccC2, Rv2991, Rv2067c, Rv0461, Rv0637, cpdA, trcS, Rv1081c, Rv1126c, Rv1456c, Rv2683, Rv2949c, Rv3338
rpmI	13	ribD, rpmH, yidC, rpmA, Rv1828, Rv3030, pncA, trpS, hspX, Rv0079, sigL, uvrC, Rv1456c
Rv1682	37	Rv3403c, glpK, Rv3725, yidC, Rv1913, sugI, leuB, PPE31, vapC12, devR, moeW, Rv3832c, vapC44, Rv2186c, Rv2949c, pknL, vapC37, PPE32, Rv2067c, Rv0513, dnaN, Rv0216, Rv0226c, mmpL1, Rv0461, Rv0480c, vapC4, Rv0637, serA2, cpsY, Rv0837c, Rv0874c, spmT, Rv1126c, rpoZ, PE16, eccC2
Rv1714	24	lprA, Rv3725, Rv2028c, leuB, lipV, ppsC, devR, pncA, Rv3268, moeW, pgsA1, pknL, ltp4, Rv2667, lipZ, Rv3485c, fadE1, Rv0216, mmpL1, sodC, Rv0637, fadE12, mbtM, Rv2956
vapC12	11	lppA, Rv3555c, vapC44, PE16, vapC37, Rv1770, Rv0461, vapC4, Rv0837c, Rv1360, Rv1682
Rv1770	18	mycP1, Rv3832c, Rv0077c, Rv2949c, PPE31, pknL, Rv3488, vapC4, eis, moeW, Rv2067c, Rv0792c, cpsY, Rv0874c, spmT, lprA, Rv1373, vapC12
PPE31	26	rpmH, PPE69, Rv3767c, Rv2949c, leuB, Rv2067c, Rv0079, mmpL1, Rv0441c, Rv0461, cpsY, trcS, mca, Rv1126c, lprA, irtB, Rv1373, Rv1682, Rv1770, lipZ, Rv2197c, Rv2799, Rv3403c, Rv3493c, Rv3832c, eccC2
PPE32	21	Rv3832c, Rv2197c, Rv3555c, Rv1913, Rv3493c, Rv2067c, Rv2799, Rv2956, mmpL1, Rv0441c, Rv0461, Rv0837c, trcS, Rv1126c, irtB, PE16, Rv1682, Rv3403c, eccB4, Rv3767c, eccC2
pgsA1	17	dxr, yidC, ppsC, Rv1828, ndh, Rv3832c, ppsB, Rv2067c, Rv3485c, dcd, iniA, iniC, mmpL1, trcS, Rv1220c, irtB, Rv1714
Rv1828	17	devS, Rv2680, ppsB, Rv2917, pknL, Rv2667, ppsA, Rv2160A, mmpL1, sodC, Rv0637, trcS, Rv1081c, Rv1231c, Rv1590, rpmI, pgsA1
lipZ	21	devS, PPE31, lipV, ppsC, Rv3488, tesB2, devR, vapC44, ppsB, pknL, Rv3485c, dnaN, Rv0079, Rv0461, cpsY, Rv1059, prmC, Rv1373, PE16, ansA, Rv1714
blaI	16	Rv0226c, Rv1888c, yidC, Rv2186c, ureD, lipV, Rv0637, devR, mca, Rv0513, cpdA, cpsY, Rv0874c, trcR, Rv1456c, Rv1590
ureD	17	Rv3718c, Rv2716, Rv2028c, tcrX, Rv3488, Rv3493c, Rv2799, Rv0079, Rv0090, fadE1, iniA, iniC, Rv0480c, trcR, Rv1075c, rpoZ, blaI
ndh	16	leuB, ppsC, devR, pncA, Rv2723, eccC2, nuoL, Rv2186c, pckG, iniA, iniC, Rv0461, serA2, cpdA, Rv1592c, pgsA1
Rv1888c	10	Rv2680, Rv2558, hrp1, devS, Rv0079, Rv0080, cpdA, cpsY, Rv1126c, blaI
Rv1913	10	Rv3338, Rv2716, Rv2197c, pncA, irtB, sodC, Rv0441c, Rv1682, PPE32, Rv2956
vapC45	2	vapC37, vapC4
Rv2028c	23	sugI, devS, ppsC, devR, pncA, eccC2, ppsB, eccB4, hrp1, hspX, Rv0369c, Rv3485c, Rv0075, Rv0079, Rv0080, Rv0090, iniA, Rv0837c, Rv1590, Rv1714, ureD, Rv2680, Rv3403c
hspX	23	yidC, devS, tesB2, devR, pncA, fbpA, dnaE2, Rv2667, hrp1, dnaN, Rv0079, Rv0080, pckG, sodC, trcS, trcR, sigI, Rv1220c, lprA, irtB, ansA, rpmI, Rv2028c
pncA	28	glpK, metXA, truA, leuB, rpmA, ppsC, accD6, Rv3767c, ppsB, ppsA, eis, Rv3485c, dnaN, Rv0140, iniA, iniC, mmpL1, Rv0480c, Rv0637, serA2, Rv1592c, rpmI, Rv1714, ndh, Rv1913, Rv2028c, hspX, Rv3735
Rv2067c	38	Rv3403c, glpK, Rv3725, yidC, Rv3555c, Rv2715, sugI, Rv2716, mbtM, ppsC, Rv2197c, moeW, eccC2, Rv3832c, ppsB, Rv2917, pknL, Rv2667, ppsA, Rv0077c, treS, mmpL1, sodC, Rv0441c, Rv0461, serA2, cpsY, trcS, Rv1081c, Rv1126c, prmC, irtB, Rv1635c, Rv1682, Rv1770, PPE31, PPE32, pgsA1
vapC37	15	eccC2, vapC44, Rv2683, PE16, ppsB, Rv2949c, eis, Rv0075, vapC4, Rv0837c, spmT, Rv1682, vapC12, vapC45, Rv3555c
Rv2160A	12	mycP1, dnaE2, devS, hrp1, pckG, mmpL1, sigL, Rv0792c, trcS, sigI, ansA, Rv1828
pknL	50	dxr, ribD, glpK, Rv3725, sugI, devS, tcrX, lipV, ppsC, devR, Rv3363c, Rv3268, moeW, mycP1, Rv3832c, nuoL, Rv2186c, ppsB, Rv2667, aspB, hrp1, Rv3485c, dnaN, treS, ptbB, pckG, iniA, iniC, mmpL1, sodC, serA2, sigL, cpdA, cpsY, Rv0891c, trcS, trcR, Rv1042c, sigI, mbtM, irtB, rpoZ, uvrC, Rv1592c, Rv1682, Rv1714, Rv1770, Rv1828, lipZ, Rv2067c
Rv2186c	20	mycP1, Rv3718c, Rv3832c, yidC, Rv2991, lipV, eccB4, Rv2667, Rv2705c, Rv0513, iniA, iniC, Rv0637, Rv1081c, lprA, Rv1590, Rv1682, blaI, ndh, pknL
Rv2197c	23	PPE31, ribD, Rv3338, lprA, Rv0637, PE16, Rv3493c, ansA, Rv0216, Rv2949c, fbpA, Rv2799, Rv2956, Rv0226c, mmpL1, Rv0441c, Rv0461, Rv0891c, prmC, Rv1635c, PPE32, Rv1913, Rv2067c
accD6	5	ppsC, fadE1, Rv0637, Rv1592c, pncA
moeW	19	glpK, truA, ppsC, Rv3832c, ppsB, ltp4, Rv0986, Rv3485c, iniA, iniC, vapC4, serA2, Rv0837c, irtB, Rv1682, Rv1714, Rv1770, Rv2067c, pknL
eis	15	eccC2, Rv3555c, Rv2683, Rv0637, Rv3493c, Rv1075c, Rv0513, cpdA, spmT, Rv1069c, PE16, Rv1770, pncA, vapC37, Rv2799
rpmA	11	glpK, rpmH, yidC, Rv3030, trpS, Rv2667, Rv0079, prmC, rpoZ, rpmI, pncA
Rv2558	14	Rv0077c, Rv3363c, Rv3268, fbpA, Rv0369c, Rv2799, Rv0216, Rv0372c, Rv0441c, Rv0891c, Rv1126c, Rv1888c, Rv3493c, Rv3735
tesB2	4	eccC2, Rv2705c, lipZ, hspX
hrp1	28	truA, rpmH, yidC, leuB, devS, tcrX, ppsC, Rv3488, devR, fbpA, eccB4, Rv2667, aspB, kstR2, Rv0079, Rv0080, mmpL1, sodC, Rv0792c, Rv0891c, trcS, trcR, irtB, Rv1888c, Rv2028c, hspX, Rv2160A, pknL
Rv2667	28	glpK, rpmH, yidC, Rv2683, ppsC, Rv2705c, mycP1, eccC2, Rv3718c, trpS, ppsB, Rv1220c, Rv3485c, dnaN, mmpL1, Rv0480c, Rv0986, trcS, rpoZ, uvrC, Rv1714, Rv1828, hspX, Rv2067c, pknL, Rv2186c, rpmA, hrp1
ribD	26	dxr, Rv3725, yidC, Rv1360, Rv0637, mycP1, trpS, Rv2949c, Rv2917, ptbB, pckG, dcd, mmpL1, mtnP, serA2, Rv0874c, Rv0891c, trcS, mca, uvrC, Rv1456c, Rv1592c, rpmI, pknL, Rv2197c, Rv2956
Rv2680	16	Rv0226c, eccB4, cpdA, ppsA, Rv3268, Rv2028c, fbpA, Rv1456c, Rv2917, cpsY, Rv1081c, mca, Rv1231c, rpoZ, Rv1828, Rv1888c
Rv2683	24	Rv1635c, truA, yidC, leuB, devS, tcrX, eccC2, Rv3832c, Rv2949c, eccB4, aspB, mmpL1, sodC, Rv0540, Rv0891c, trcS, trcR, Rv1126c, irtB, vapC37, eis, Rv2667, Rv3338, fbpA
Rv2715	9	Rv1360, Rv2716, Rv2956, Rv3718c, Rv3832c, Rv0540, cpsY, Rv1042c, Rv2067c
Rv2716	19	Rv3338, devS, Rv1592c, Rv2705c, Rv3832c, vapC44, udgA, Rv0079, iniA, iniC, sodC, Rv0461, Rv0540, Rv1456c, ureD, Rv1913, Rv2067c, Rv2715, Rv3718c
Rv2723	7	Rv3403c, PE16, rpoZ, atsB, dnaN, Rv1373, ndh
Rv2781c	9	devS, ppsC, ppsB, aspB, Rv0216, Rv0461, Rv0637, ansA, Rv1592c
Rv2799	23	PPE31, mycP1, egtA, Rv3725, trcS, Rv3493c, eis, Rv3363c, Rv0216, fbpA, Rv3485c, Rv0079, mmpL1, Rv0441c, Rv0461, Rv0891c, Rv1059, lprA, mbtM, PPE32, ureD, Rv2197c, Rv2558
dxr	5	nuoL, Rv2949c, pgsA1, pknL, ribD
Rv2917	15	glpK, tcrX, Rv0637, trcS, Rv3030, Rv3832c, trpS, Rv1456c, mca, Rv0140, rpoZ, Rv1828, Rv2067c, ribD, Rv2680
ppsA	17	ppsC, fbpA, Rv3832c, ppsB, Rv2949c, pckG, mmpL1, cpsY, spmT, trcR, mbtM, irtB, PE16, Rv1828, pncA, Rv2067c, Rv2680
ppsB	41	Rv3725, leuB, lipV, ppsC, Rv3030, devR, Rv3268, mycP1, Rv3832c, Rv2949c, ltp4, dnaN, fadE1, pckG, Rv0216, iniC, mmpL1, sodC, Rv0480c, Rv0637, serA2, cpsY, fadE12, trcS, Rv1220c, prmC, mbtM, irtB, PE16, pgsA1, Rv1828, lipZ, Rv2028c, pncA, Rv2067c, vapC37, pknL, moeW, Rv2667, Rv2781c, ppsA
ppsC	45	glpK, Rv3725, truA, leuB, lipV, Rv3030, devR, Rv3268, mycP1, Rv3832c, Rv2949c, ltp4, Rv3485c, dnaN, fadE1, pckG, Rv0216, udgA, iniC, mmpL1, sodC, Rv0480c, Rv0637, serA2, fadE12, trcS, Rv1220c, prmC, mbtM, irtB, Rv1714, pgsA1, lipZ, ndh, Rv2028c, pncA, Rv2067c, pknL, accD6, moeW, hrp1, Rv2667, Rv2781c, ppsA, ppsB
Rv2949c	29	Rv0226c, Rv1635c, mycP1, vapC44, spmT, Rv3488, Rv0637, Rv1373, fbpA, Rv0079, vapC4, cpdA, cpsY, Rv0874c, Rv0891c, lprA, rpoZ, PE16, Rv1682, Rv1770, PPE31, vapC37, Rv2197c, ribD, Rv2683, dxr, ppsA, ppsB, ppsC
Rv2956	14	ribD, eccC2, vapC44, Rv1913, Rv1714, devR, Rv0461, vapC4, Rv0874c, spmT, Rv1592c, PPE32, Rv2197c, Rv2715
Rv2991	10	Rv3832c, devS, ltp4, Rv0369c, kstR2, Rv1126c, Rv1590, Rv1592c, Rv1635c, Rv2186c
leuB	28	glpK, egtA, truA, rpmH, tcrX, nagA, aspB, Rv3485c, fadE1, pckG, mmpL1, serA2, fadE12, trcS, trcR, mca, irtB, uvrC, Rv1682, Rv1714, PPE31, ndh, pncA, hrp1, Rv2683, ppsB, ppsC, yidC
Rv3030	20	lipV, Rv2705c, Rv3363c, trpS, eccB4, Rv0077c, Rv0079, dcd, Rv0480c, lprA, rpoZ, Rv1456c, Rv1590, rpmI, rpmA, Rv2917, ppsB, ppsC, Rv3718c, mycP1
devS	40	Rv3725, tcrX, lipV, devR, Rv3363c, Rv3268, mycP1, mhuD, kstR2, Rv0079, Rv0080, Rv0140, Rv0245, iniA, iniC, mmpL1, Rv0480c, serA2, sigL, cpsY, Rv0986, trcS, trcR, Rv1059, sigI, PE16, ansA, Rv1590, Rv1828, lipZ, Rv1888c, Rv2028c, hspX, Rv2160A, pknL, hrp1, Rv2683, Rv2716, Rv2781c, Rv2991
devR	36	espA, tcrX, lipV, fbpA, dnaE2, mhuD, atsB, kstR2, Rv3485c, Rv0079, Rv0080, pckG, udgA, mmpL1, Rv0480c, sigL, Rv0792c, fadE12, Rv0986, trcS, trcR, sigI, Rv1220c, Rv1682, Rv1714, lipZ, blaI, ndh, Rv2028c, hspX, pknL, hrp1, ppsB, ppsC, Rv2956, devS
nuoL	11	truA, yidC, Rv3555c, dnaE2, trpS, Rv0079, prmC, rpoZ, ndh, pknL, dxr
lipV	22	eccB4, Rv3485c, Rv0513, dnaN, Rv0245, iniC, cpsY, Rv1069c, Rv1126c, Rv1373, ansA, Rv1590, Rv1714, lipZ, blaI, pknL, Rv2186c, ppsB, ppsC, Rv3030, devS, devR
Rv3268	20	egtA, Rv3555c, Rv3493c, Rv0441c, Rv3485c, iniA, iniC, mmpL1, Rv0480c, cfp32, Rv0792c, Rv1220c, Rv1456c, Rv1714, pknL, Rv2558, Rv2680, ppsB, ppsC, devS
atsB	4	cfp32, Rv1069c, Rv2723, devR
vapC44	15	Rv3403c, eccC2, Rv3555c, Rv1075c, vapC4, Rv0837c, spmT, PE16, Rv1682, vapC12, lipZ, vapC37, Rv2716, Rv2949c, Rv2956
sugI	11	yidC, Rv3832c, Rv0090, adhE1, mmpL1, cpdA, trcS, Rv1682, Rv2028c, Rv2067c, pknL
nagA	6	glpK, fbpA, Rv0480c, Rv0792c, lprA, leuB
trpS	22	Rv3338, truA, dnaE2, sigL, eccB4, aspB, dnaN, Rv0245, dcd, iniA, prmC, irtB, rpoZ, uvrC, ansA, rpmI, rpmA, Rv2667, ribD, Rv2917, Rv3030, nuoL
Rv3338	16	Rv0226c, Rv1635c, Rv0540, Rv2683, Rv0637, Rv0079, Rv0080, iniC, sodC, Rv0441c, Rv1456c, Rv1592c, Rv1913, Rv2197c, Rv2716, trpS
metXA	3	Rv2705c, aspB, pncA
Rv3363c	15	Rv2705c, Rv3493c, Rv0079, Rv0216, Rv0461, Rv1059, Rv1126c, rpoZ, Rv1456c, pknL, Rv2558, Rv2799, Rv3030, devS, egtA
dnaE2	17	rpmH, yidC, Rv3555c, aspB, Rv0513, dnaN, treS, pckG, udgA, sigI, uvrC, PE16, hspX, Rv2160A, devR, nuoL, trpS
Rv3403c	15	Rv2028c, PPE31, PPE32, cfp32, vapC4, Rv0837c, Rv0891c, Rv1081c, sigI, Rv1373, PE16, Rv1682, Rv2067c, Rv2723, vapC44
eccB4	26	PPE69, mycP1, PPE32, Rv0079, Rv0080, Rv0090, Rv0226c, iniA, sodC, Rv0441c, fadE12, Rv1075c, Rv1081c, Rv1126c, Rv1373, PE16, Rv1590, Rv2028c, Rv2186c, hrp1, Rv2680, Rv2683, Rv3030, lipV, trpS, yidC
truA	18	rpmH, yidC, dnaN, Rv0245, serA2, Rv1069c, prmC, rpoZ, ansA, pncA, moeW, hrp1, Rv2683, ppsC, leuB, nuoL, trpS, glpK
Rv3485c	27	Rv3725, Rv3493c, ltp4, fadE1, Rv0216, mmpL1, sodC, Rv0461, Rv0637, fadE12, Rv1059, mbtM, Rv1714, pgsA1, lipZ, Rv2028c, pncA, pknL, moeW, Rv2667, Rv2799, ppsC, leuB, devR, lipV, Rv3268, Rv3555c
Rv3493c	21	PPE31, egtA, Rv3725, Rv2558, Rv0216, yrbE4B, Rv0513, Rv0079, Rv0441c, Rv0461, Rv0891c, trcS, Rv1059, PPE32, ureD, Rv2197c, eis, Rv2799, Rv3268, Rv3363c, Rv3485c
ltp4	16	Rv3725, mhuD, Rv3832c, kstR2, Rv0216, iniA, iniC, Rv0637, spmT, Rv1059, Rv1714, moeW, ppsB, ppsC, Rv2991, Rv3485c
Rv3555c	20	Rv0226c, eccC2, egtA, Rv2705c, vapC37, Rv3485c, iniA, iniC, Rv0441c, Rv0461, PE16, Rv1592c, vapC12, PPE32, Rv2067c, eis, nuoL, Rv3268, vapC44, dnaE2
kstR2	12	mycP1, mhuD, aspB, Rv1075c, mmpL1, Rv0792c, trcS, hrp1, Rv2991, devS, devR, ltp4
aspB	18	glpK, Rv0079, pckG, Rv0216, Rv0441c, mtnP, Rv0637, serA2, ansA, pknL, hrp1, Rv2683, Rv2781c, leuB, trpS, metXA, dnaE2, kstR2
mhuD	8	Rv1360, mca, irtB, uvrC, devS, devR, ltp4, kstR2
espA	4	mycP1, yidC, esxL, devR
glpK	27	truA, mycP1, Rv3832c, Rv0079, treS, fadE1, ptbB, pckG, iniA, iniC, mmpL1, Rv0480c, fadE12, trcS, irtB, Rv1682, pncA, Rv2067c, pknL, moeW, rpmA, Rv2667, Rv2917, ppsC, leuB, nagA, aspB
egtA	9	Rv2705c, Rv3363c, Rv0075, mca, Rv2799, leuB, Rv3268, Rv3493c, Rv3555c
Rv3718c	9	Rv2716, Rv3030, Rv0077c, Rv0080, esxL, ureD, Rv2186c, Rv2667, Rv2715
Rv3725	20	Rv3832c, Rv0077c, udgA, mmpL1, cpsY, trcS, Rv1059, Rv1220c, Rv1682, Rv1714, Rv2067c, pknL, ribD, Rv2799, ppsB, ppsC, devS, Rv3485c, Rv3493c, ltp4
Rv3735	4	pncA, cysA, Rv2558, Rv0140
Rv3767c	7	Rv3832c, PPE32, Rv0369c, Rv0090, sigL, PPE31, pncA
fbpA	21	Rv2683, Rv0216, Rv1456c, adhE1, Rv0226c, mmpL1, sodC, Rv1081c, esxL, ansA, Rv1590, hspX, Rv2197c, Rv2558, hrp1, Rv2680, Rv2799, ppsA, Rv2949c, devR, nagA
Rv3832c	38	yidC, Rv0540, PPE31, eccC2, Rv0077c, treS, mmpL1, sodC, Rv0441c, Rv0461, vapC4, serA2, cpsY, trcS, Rv1126c, prmC, irtB, Rv1682, Rv1770, PPE32, pgsA1, Rv2067c, pknL, Rv2186c, moeW, Rv2683, Rv2715, Rv2716, Rv2917, ppsA, ppsB, ppsC, Rv2991, sugI, ltp4, glpK, Rv3725, Rv3767c
mycP1	26	Rv3030, Rv0079, mmpL1, sigL, spmT, Rv0891c, sigI, lprA, irtB, Rv1373, Rv1635c, Rv1770, Rv2160A, pknL, Rv2186c, Rv2667, ribD, Rv2799, ppsB, ppsC, Rv2949c, devS, eccB4, kstR2, espA, glpK
PPE69	4	eccC2, Rv0441c, PPE31, eccB4
eccC2	24	yidC, PPE31, Rv1682, PPE32, dnaN, Rv0075, Rv0461, vapC4, Rv1126c, uvrC, Rv1635c, ndh, Rv2028c, Rv2067c, vapC37, eis, tesB2, Rv2667, Rv2683, Rv2956, vapC44, Rv3555c, Rv3832c, PPE69
yidC	36	rpmH, leuB, eccB4, Rv0513, dnaN, iniA, iniC, mmpL1, sodC, Rv0480c, Rv0986, trcS, Rv1081c, irtB, rpoZ, uvrC, Rv1456c, rpmI, Rv1682, pgsA1, blaI, hspX, Rv2067c, Rv2186c, rpmA, hrp1, Rv2667, ribD, Rv2683, nuoL, sugI, dnaE2, truA, espA, Rv3832c, eccC2
rpmH	13	dnaN, Rv0079, sigL, mca, rpmI, PPE31, rpmA, hrp1, Rv2667, leuB, dnaE2, truA, yidC
tcrX	16	dnaN, Rv0075, udgA, mmpL1, Rv0540, trcS, Rv1231c, irtB, ureD, pknL, hrp1, Rv2683, Rv2917, leuB, devS, devR
Rv3488	9	fadE1, spmT, Rv0986, ansA, Rv1770, lipZ, ureD, hrp1, Rv2949c
Rv0513	18	Rv0226c, iniA, iniC, sodC, Rv0461, Rv1069c, Rv1075c, Rv1081c, Rv1126c, Rv1592c, Rv1682, blaI, Rv2186c, eis, lipV, dnaE2, Rv3493c, yidC
Rv0369c	7	iniA, iniC, Rv0370c, Rv2028c, Rv2558, Rv2991, Rv3767c
Rv2705c	12	cfp32, Rv1042c, Rv1456c, Rv2186c, tesB2, Rv2667, Rv2716, Rv3030, metXA, Rv3363c, Rv3555c, egtA
cysA	3	cpdA, Rv0874c, Rv3735
yrbE4B	2	uvrC, Rv3493c
lppA	1	vapC12
