# Supplementary material for: DosR’s multifaceted role on Mycobacterium bovis BCG revealed through multi-omics
Source: Front Cell Infect Microbiol. 2023 Nov 21;13:1292864. doi: 10.3389/fcimb.2023.1292864 (PMC10703047; doi:10.3389/fcimb.2023.1292864)
Supplement: Supplementary file 8 [file DataSheet_8.xlsx]

## Sheet: Table S8 BCG_vs_H37Rv.bsn
Table S8 The Genes in BCG and H37Rv
Genes in BCG	Genes in H37Rv	Function
JTY_RS00250	Rv0045c	hydrolase
JTY_RS00255	Rv0046c	ino1; inositol-3-phosphate synthase
JTY_RS00260	Rv0047c	hypothetical protein
JTY_RS00440	Rv0079	hypothetical protein
JTY_RS00445	Rv0080	hypothetical protein
JTY_RS00450	Rv0081	HTH-type transcriptional regulator
JTY_RS00455	Rv0082	oxidoreductase
JTY_RS00460	Rv0083	oxidoreductase
JTY_RS00465	Rv0084	hycD; formate hydrogenlyase HycD
JTY_RS00470	Rv0085	hycP; hydrogenase HycP
JTY_RS00475	Rv0086	hycQ; hydrogenase HycQ
JTY_RS00480	Rv0087	hycE; formate hydrogenase HycE
JTY_RS00625	Rv0115a	hypothetical protein
JTY_RS01725	Rv0327c	cyp135A1; cytochrome P450 Cyp135A1
JTY_RS03010	Rv0574c	hypothetical protein
JTY_RS03255	Rv0621	membrane protein
JTY_RS03570	Rv0677c	mmpS5; membrane protein MmpS5
JTY_RS03575	Rv0678	hypothetical protein
JTY_RS03920	Rv0744c	transcriptional regulator
JTY_RS04505	Rv0849	MFS-type transporter
JTY_RS05230	Rv0985c	mscL; large-conductance ion mechanosensitive channel
JTY_RS05560	Rv1044	hypothetical protein
JTY_RS05565	Rv1045	hypothetical protein
JTY_RS07210	Rv1356c	hypothetical protein
JTY_RS08050	Rv1528c	papA4; polyketide synthase associated protein PapA
JTY_RS09010	Rv1733c	transmembrane protein
JTY_RS09015	Rv1734c	hypothetical protein
JTY_RS09020	Rv1735c	membrane protein
JTY_RS09040	Rv1738	hypothetical protein
JTY_RS09385	Rv1805c	hypothetical protein
JTY_RS09390	Rv1806	PE20; PE family protein PE20
JTY_RS09395	Rv1705c	PPE22; PPE family protein PPE22
JTY_RS09420	Rv1812c	dehydrogenase
JTY_RS09425	Rv1813c	hypothetical protein
JTY_RS10115	Rv1948c	hypothetical protein
JTY_RS10130	Rv1951c	hypothetical protein
JTY_RS10145	Rv1954c	hypothetical protein
JTY_RS10150	Rv1955	higB; toxin HigB
JTY_RS10155	Rv1956	higA; antitoxin HigA
JTY_RS10160	Rv1957	SecB-like chaperone
JTY_RS10165	Rv1958c	hypothetical protein
JTY_RS10180	Rv1961	hypothetical protein
JTY_RS10210	Rv1978	hypothetical protein
JTY_RS10315	Rv1994c	cmtR; HTH-type transcriptional regulator CmtR
JTY_RS10325	Rv1996	universal stress protein
JTY_RS10330	Rv1997	ctpF; cation transporter ATPase F
JTY_RS10385	Rv2007c	fdxA; ferredoxin
JTY_RS10490	Rv2025c	cation efflux system protein
JTY_RS10495	Rv2026c	universal stress protein
JTY_RS10500	Rv2027c	dosT; two component sensor histidine kinase DosT
JTY_RS10505	Rv2028c	universal stress protein
JTY_RS10510	Rv2029c	pfkB; 6-phosphofructokinase PfkB
JTY_RS10515	Rv2030c	hypothetical protein
JTY_RS10520	Rv2031c	hspX; alpha-crystallin
JTY_RS10525	Rv2032	acg; NAD(P)H nitroreductase
JTY_RS10535	Rv2034	ArsR family HTH-type transcriptional repressor
JTY_RS10540	Rv2035	hypothetical protein
JTY_RS10545	Rv2036	hypothetical protein
JTY_RS10905	Rv2107	PE22; PE family protein PE22
JTY_RS10910	Rv2108	PPE36; PPE family protein PPE36
JTY_RS11670	Rv2250c	HTH-type transcriptional regulator
JTY_RS11685	Rv2253	hypothetical protein
JTY_RS12800	Rv2466c	hypothetical protein
JTY_RS12935	Rv2491	hypothetical protein
JTY_RS12940	Rv2492	hypothetical protein
JTY_RS12945	Rv2493	vapB38; antitoxin VapB38
JTY_RS13640	Rv2623	TB31.7; universal stress protein
JTY_RS13645	Rv2624c	universal stress protein
JTY_RS13650	Rv2625c	zinc metalloprotease Rip3
JTY_RS13655	Rv2626c	hrp1; hypoxic response protein
JTY_RS13660	Rv2627c	hypothetical protein
JTY_RS13665	Rv2628	hypothetical protein
JTY_RS15285	Rv2955c	hypothetical protein
JTY_RS15320	Rv2961	transposase
JTY_RS15830	Rv3054c	hypothetical protein
JTY_RS16120	Rv3109	moaA1; cyclic pyranopterin monophosphate synthase
JTY_RS16125	Rv3110	moaB1; pterin-4-alpha-carbinolamine dehydratase
JTY_RS16130	Rv3111	moaC1; cyclic pyranopterin monophosphate synthase accessory protein
JTY_RS16135	Rv3112	moaD1; molybdenum cofactor biosynthesis protein MoaD
JTY_RS16140	Rv3113	phosphatase
JTY_RS16195	Rv2807	hypothetical protein
JTY_RS16200	Rv2807	hypothetical protein
JTY_RS16210	Rv3130c	tgs1; diacyglycerol O-acyltransferase
JTY_RS16215	Rv3131	NAD(P)H nitroreductase
JTY_RS16220	Rv3132c	devS; two component sensor histidine kinase DevS
JTY_RS16225	Rv3133c	devR; two component transcriptional regulator DevR
JTY_RS16230	Rv3134c	universal stress protein
JTY_RS16490	Rv3183	transcriptional regulator
JTY_RS18110	Rv3463	hypothetical protein
JTY_RS18780	Rv3597c	lsr2; iron-regulated H-NS-like protein
JTY_RS19770	Rv3788	hypothetical protein
JTY_RS19960	Rv3825c	pks2; phthioceranic/hydroxyphthioceranic acid synthase
JTY_RS19965	Rv3826	fadD23; long-chain-fatty-acid--CoA ligase FadD23
JTY_RS21050	Rv1735c	membrane protein
JTY_RS21075	Rv1800	PPE28; PPE family protein PPE28
JTY_RS21180	Rv2022c	hypothetical protein
JTY_RS21580	Rv3312b	hypothetical protein
JTY_RS21585	Rv3312b	hypothetical protein
JTY_RS21590	Rv3312b	hypothetical protein
Query_id	Subject_id	Subject_annotation
JTY_RS00010	Rv0001	dnaA; chromosomal replication initiator protein DnaA
JTY_RS00015	Rv0002	dnaN; DNA polymerase III subunit beta
JTY_RS00020	Rv0003	recF; DNA replication/repair protein RecF
JTY_RS00025	Rv0004	hypothetical protein
JTY_RS00030	Rv0005	gyrB; DNA gyrase subunit B
JTY_RS00035	Rv0006	gyrA; DNA gyrase subunit A
JTY_RS00040	Rv0007	membrane protein
JTY_RS00060	Rv0008c	cell wall synthesis protein CwsA
JTY_RS00065	Rv0009	ppiA; iron-regulated peptidyl-prolyl cis-trans isomerase PpiA
JTY_RS00075	Rv0011c	cell division protein CrgA
JTY_RS00080	Rv0012	membrane protein
JTY_RS00085	Rv0013	trpG; anthranilate synthase component II
JTY_RS00090	Rv0014c	pknB; serine/threonine-protein kinase PknB
JTY_RS00095	Rv0015c	pknA; serine/threonine-protein kinase PknA
JTY_RS00100	Rv0016c	pbpA; penicillin-binding protein PbpA
JTY_RS00105	Rv0017c	rodA; cell division protein RodA
JTY_RS00110	Rv0018c	pstP; phosphoserine/threonine phosphatase PstP
JTY_RS00115	Rv0019c	fhaB; FHA domain-containing protein FhaB
JTY_RS00120	Rv0020c	fhaA; FHA domain-containing protein FhaA
JTY_RS00130	Rv0021c	hypothetical protein
JTY_RS00135	Rv0022c	whiB5; transcriptional regulator WhiB5
JTY_RS00140	Rv0023	transcriptional regulator
JTY_RS00150	Rv0025	hypothetical protein
JTY_RS00160	Rv0027	hypothetical protein
JTY_RS00165	Rv0028	hypothetical protein
JTY_RS00170	Rv0029	hypothetical protein
JTY_RS00175	Rv0030	hypothetical protein
JTY_RS00180	Rv2791c	transposase
JTY_RS00185	Rv0032	bioF2; 8-amino-7-oxononanoate synthase
JTY_RS00190	Rv0033	acpA; acyl carrier protein AcpA
JTY_RS00195	Rv0034	hypothetical protein
JTY_RS00200	Rv0035	fadD34; fatty-acid--CoA ligase FadD34
JTY_RS00210	Rv0037c	MFS-type transporter
JTY_RS00215	Rv0038	hypothetical protein
JTY_RS00220	Rv0039c	transmembrane protein
JTY_RS00225	Rv0040c	mtc28; hypothetical protein
JTY_RS00230	Rv0041	leuS; leucine--tRNA ligase
JTY_RS00235	Rv0042c	transcriptional regulator
JTY_RS00240	Rv0043c	HTH-type transcriptional regulator
JTY_RS00245	Rv0044c	oxidoreductase
JTY_RS00265	Rv0048c	membrane protein
JTY_RS00270	Rv0049	hypothetical protein
JTY_RS00275	Rv0050	ponA1; bifunctional penicillin-insensitive transglycosylase/penicillin-sensitive transpeptidase
JTY_RS00280	Rv0051	transmembrane protein
JTY_RS00285	Rv0052	hypothetical protein
JTY_RS00290	Rv0053	rpsF; 30S ribosomal protein S6
JTY_RS00295	Rv0054	ssb; single-strand DNA-binding protein
JTY_RS00300	Rv0055	rpsR1; 30S ribosomal protein S18
JTY_RS00305	Rv0056	rplI; 50S ribosomal protein L9
JTY_RS00310	Rv0057	hypothetical protein
JTY_RS00315	Rv0058	dnaB; replicative DNA helicase
JTY_RS00320	Rv0059	hypothetical protein
JTY_RS00325	Rv0060	hypothetical protein
JTY_RS00335	Rv0062	celA1; cellulase CelA
JTY_RS00340	Rv0062	celA1; cellulase CelA
JTY_RS00345	Rv0063	oxidoreductase
JTY_RS00350	Rv0064	transmembrane protein
JTY_RS00355	Rv0064A	vapB1; antitoxin VapB1
JTY_RS00360	Rv0065	vapC1; ribonuclease VapC1
JTY_RS00365	Rv0066c	icd2; isocitrate dehydrogenase
JTY_RS00370	Rv0067c	transcriptional regulator
JTY_RS00375	Rv0068	oxidoreductase
JTY_RS00380	Rv0069c	sdaA; L-serine dehydratase
JTY_RS00385	Rv0070c	glyA2; serine hydroxymethyltransferase
JTY_RS00390	Rv0071	maturase
JTY_RS00395	Rv0072	glutamine ABC transporter permease
JTY_RS00400	Rv0073	glutamine ABC transporter ATP-binding protein
JTY_RS00405	Rv0074	hypothetical protein
JTY_RS00410	Rv0075	aminotransferase
JTY_RS00415	Rv0076c	membrane protein
JTY_RS00420	Rv0077c	oxidoreductase
JTY_RS00425	Rv0078	transcriptional regulator
JTY_RS00430	Rv0078A	hypothetical protein
JTY_RS00435	Rv0078B	hypothetical protein
JTY_RS00485	Rv0088	polyketide cyclase/dehydrase
JTY_RS00490	Rv0089	methyltransferase
JTY_RS00495	Rv0090	membrane protein
JTY_RS00500	Rv0091	mtn; 5'-methylthioadenosine/S-adenosylhomocysteine nucleosidase
JTY_RS00505	Rv0092	ctpA; cation transporter ATPase A
JTY_RS00510	Rv0093c	membrane protein
JTY_RS00515	Rv3467	hypothetical protein
JTY_RS00525	Rv0096	PPE1; PPE family protein PPE1
JTY_RS00530	Rv0097	oxidoreductase
JTY_RS00535	Rv0098	fcoT; fatty acyl CoA thioesterase FcoT
JTY_RS00540	Rv0099	fadD10; fatty-acid--CoA ligase FadD10
JTY_RS00545	Rv0100	hypothetical protein
JTY_RS00550	Rv0101	nrp; peptide synthetase Nrp
JTY_RS00555	Rv0102	integral membrane protein
JTY_RS00560	Rv0103c	ctpB; cation-transporter P-type ATPase B
JTY_RS00565	Rv0104	hypothetical protein
JTY_RS00570	Rv0105c	rpmB1; 50S ribosomal protein L28
JTY_RS00575	Rv0106	hypothetical protein
JTY_RS00580	Rv0107c	ctpI; cation-transporter ATPase I
JTY_RS00585	Rv0108c	hypothetical protein
JTY_RS00590	Rv0109	PE_PGRS1; PE-PGRS family protein PE_PGRS1
JTY_RS00595	Rv0110	integral membrane protein
JTY_RS00600	Rv0111	acyltransferase
JTY_RS00605	Rv0112	gca; GDP-mannose 4,6-dehydratase
JTY_RS00610	Rv0113	gmhA; phosphoheptose isomerase
JTY_RS00615	Rv0114	gmhB; D-glycero-alpha-D-manno-heptose-1,7-bisphosphate 7-phosphatase
JTY_RS00620	Rv0115	hddA; D-alpha-D-heptose-7-phosphate kinase HddA
JTY_RS00630	Rv0116c	ldtA; L,D-transpeptidase LdtA
JTY_RS00635	Rv0117	oxyS; oxidative stress response regulatory protein OxyS
JTY_RS00640	Rv0118c	oxcA; oxalyl-CoA decarboxylase OxcA
JTY_RS00645	Rv0119	fadD7; fatty-acid--CoA ligase FadD7
JTY_RS00650	Rv0120c	fusA2; elongation factor G
JTY_RS00655	Rv0121c	hypothetical protein
JTY_RS00660	Rv0122	hypothetical protein
JTY_RS00665	Rv0123	hypothetical protein
JTY_RS00670	Rv0124	PE_PGRS2; PE-PGRS family protein PE_PGRS2
JTY_RS00675	Rv0125	pepA; serine protease PepA
JTY_RS00680	Rv0126	treS; trehalose synthase/amylase TreS
JTY_RS00685	Rv0127	mak; maltokinase
JTY_RS00690	Rv0128	transmembrane protein
JTY_RS00695	Rv0129c	fbpC; diacylglycerol acyltransferase/mycolyltransferase Ag85C
JTY_RS00700	Rv0130	htdZ; 3-hydroxyl-thioester dehydratase
JTY_RS00705	Rv0131c	fadE1; acyl-CoA dehydrogenase FadE1
JTY_RS00710	Rv0132c	fgd2; F420-dependent glucose-6-phosphate dehydrogenase
JTY_RS00715	Rv0133	GCN5-like N-acetyltransferase
JTY_RS00725	Rv0135c	transcriptional regulator
JTY_RS00730	Rv0136	cyp138; cytochrome P450 Cyp138
JTY_RS00735	Rv0137c	msrA; peptide methionine sulfoxide reductase MsrA
JTY_RS00740	Rv0138	hypothetical protein
JTY_RS00745	Rv0139	oxidoreductase
JTY_RS00750	Rv0140	hypothetical protein
JTY_RS00755	Rv0141c	hypothetical protein
JTY_RS00760	Rv0142	hypothetical protein
JTY_RS00765	Rv0143c	transmembrane protein
JTY_RS00770	Rv0144	transcriptional regulator
JTY_RS00775	Rv0145	S-adenosylmethionine-dependent methyltransferase
JTY_RS00780	Rv0146	S-adenosylmethionine-dependent methyltransferase
JTY_RS00785	Rv0147	aldehyde dehydrogenase
JTY_RS00790	Rv0148	short-chain type dehydrogenase/reductase
JTY_RS00795	Rv0149	quinone oxidoreductase
JTY_RS00800	Rv0150c	hypothetical protein
JTY_RS00805	Rv0151c	PE1; PE family protein PE1
JTY_RS00810	Rv0152c	PE2; PE family protein PE2
JTY_RS00820	Rv0153c	ptbB; phosphotyrosine protein phosphatase
JTY_RS00825	Rv0154c	fadE2; acyl-CoA dehydrogenase FadE2
JTY_RS00835	Rv0155	pntAa; NAD(P) transhydrogenase subunit alpha PntAa
JTY_RS00840	Rv0156	pntAb; NAD(P) transhydrogenase subunit alpha PntAb
JTY_RS00845	Rv0157	pntB; NAD(P) transhydrogenase subunit beta PntB
JTY_RS00850	Rv0157A	hypothetical protein
JTY_RS00855	Rv0158	transcriptional regulator
JTY_RS00860	Rv0159c	PE3; PE family protein PE3
JTY_RS00865	Rv0160c	PE4; PE family protein PE4
JTY_RS00870	Rv0161	oxidoreductase
JTY_RS00875	Rv0162c	adhE1; zinc-type alcohol dehydrogenase subunit E
JTY_RS00880	Rv0163	hypothetical protein
JTY_RS00885	Rv0164	TB18.5; hypothetical protein
JTY_RS00890	Rv0165c	mce1R; transcriptional regulator Mce1R
JTY_RS00895	Rv0166	fadD5; fatty-acid--CoA ligase FadD5
JTY_RS00900	Rv0167	yrbE1A; membrane protein
JTY_RS00905	Rv0168	yrbE1B; membrane protein
JTY_RS00910	Rv0169	mce1A; Mce family protein Mce1A
JTY_RS00915	Rv0170	mce1B; Mce family protein Mce1B
JTY_RS00920	Rv0171	mce1C; Mce family protein Mce1C
JTY_RS00925	Rv0172	mce1D; Mce family protein Mce1D
JTY_RS00930	Rv0173	lprK; Mce family lipoprotein LprK
JTY_RS00935	Rv0174	mce1F; Mce family protein Mce1F
JTY_RS00940	Rv0175	Mce associated membrane protein
JTY_RS00945	Rv0176	Mce associated transmembrane protein
JTY_RS00950	Rv0177	Mce associated protein
JTY_RS00955	Rv0178	Mce associated membrane protein
JTY_RS00960	Rv0179c	lprO; lipoprotein LprO
JTY_RS00965	Rv0180c	transmembrane protein
JTY_RS00970	Rv0181c	hypothetical protein
JTY_RS00975	Rv0182c	sigG; ECF RNA polymerase sigma factor SigG
JTY_RS00980	Rv0183	lysophospholipase
JTY_RS00985	Rv0184	hypothetical protein
JTY_RS00990	Rv0185	hypothetical protein
JTY_RS00995	Rv0186	bglS; beta-glucosidase BglS
JTY_RS01000	Rv0186A	mymT; metallothionein
JTY_RS01005	Rv0187	O-methyltransferase
JTY_RS01010	Rv0188	transmembrane protein
JTY_RS01015	Rv0189c	ilvD; dihydroxy-acid dehydratase
JTY_RS01020	Rv0190	hypothetical protein
JTY_RS01025	Rv0191	MFS-type transporter
JTY_RS01030	Rv0192	hypothetical protein
JTY_RS01035	Rv0193c	hypothetical protein
JTY_RS01040	Rv0194	multidrug ABC transporter ATPase/permease
JTY_RS01045	Rv0195	two component transcriptional regulator
JTY_RS01050	Rv0196	HTH-type transcriptional regulator
JTY_RS01055	Rv0197	oxidoreductase
JTY_RS01060	Rv0198c	zmp1; zinc metalloprotease
JTY_RS01065	Rv0199	membrane protein
JTY_RS01070	Rv0200	transmembrane protein
JTY_RS01075	Rv0201c	hypothetical protein
JTY_RS01080	Rv0202c	mmpL11; transmembrane transport protein MmpL11
JTY_RS01085	Rv0203	hypothetical protein
JTY_RS01090	Rv0204c	transmembrane protein
JTY_RS01095	Rv0205	transmembrane protein
JTY_RS01100	Rv0206c	mmpL3; transmembrane transport protein MmpL3
JTY_RS01105	Rv0207c	hypothetical protein
JTY_RS01110	Rv0208c	tRNA (guanine-N(7)-)-methyltransferase
JTY_RS01115	Rv0209	hypothetical protein
JTY_RS01120	Rv0210	hypothetical protein
JTY_RS01125	Rv0211	pckA; phosphoenolpyruvate carboxykinase
JTY_RS01130	Rv0212c	nadR; transcriptional regulator NadR
JTY_RS01135	Rv0213c	methyltransferase
JTY_RS01140	Rv0214	fadD4; fatty-acid--CoA ligase FadD4
JTY_RS01145	Rv3274c	fadE25; acyl-CoA dehydrogenase
JTY_RS01150	Rv0216	hydratase
JTY_RS01155	Rv0217c	lipW; esterase LipW
JTY_RS01160	Rv0218	transmembrane protein
JTY_RS01165	Rv0219	transmembrane protein
JTY_RS01170	Rv0220	lipC; esterase LipC
JTY_RS01175	Rv0221	diacyglycerol O-acyltransferase
JTY_RS01185	Rv0223c	aldehyde dehydrogenase
JTY_RS01190	Rv0224c	methyltransferase
JTY_RS01195	Rv0225	hypothetical protein
JTY_RS01200	Rv0226c	transmembrane protein
JTY_RS01205	Rv0227c	membrane protein
JTY_RS01210	Rv0228	acyltransferase
JTY_RS01215	Rv0229c	hypothetical protein
JTY_RS01225	Rv0230c	php; phosphotriesterase
JTY_RS01230	Rv0231	fadE4; acyl-CoA dehydrogenase FadE4
JTY_RS01235	Rv0232	transcriptional regulator
JTY_RS01240	Rv0233	nrdB; ribonucleoside-diphosphate reductase subunit beta NrdB
JTY_RS01245	Rv0234c	gabD1; succinate-semialdehyde dehydrogenase
JTY_RS01250	Rv0235c	transmembrane protein
JTY_RS01255	Rv0236c	aftD; alpha-(1-3)-arabinofuranosyltransferase
JTY_RS01260	Rv0236A	hypothetical protein
JTY_RS01265	Rv0237	lpqI; lipoprotein LpqI
JTY_RS01270	Rv0238	transcriptional regulator
JTY_RS01275	Rv0239	vapB24; antitoxin VapB24
JTY_RS01280	Rv0240	vapC24; ribonuclease VapC24
JTY_RS01285	Rv0241c	htdX; 3-hydroxyacyl-thioester dehydratase HtdX
JTY_RS01290	Rv0242c	fabG4; 3-oxoacyl-ACP reductase FabG
JTY_RS01295	Rv0243	fadA2; acetyl-CoA acetyltransferase FadA
JTY_RS01300	Rv0244c	fadE5; acyl-CoA dehydrogenase FadE5
JTY_RS01305	Rv0245	oxidoreductase
JTY_RS01310	Rv0246	integral membrane protein
JTY_RS01315	Rv0247c	succinate dehydrogenase iron-sulfur subunit
JTY_RS01320	Rv0248c	succinate dehydrogenase flavoprotein subunit
JTY_RS01325	Rv0249c	succinate dehydrogenase membrane anchor subunit
JTY_RS01330	Rv0250c	hypothetical protein
JTY_RS01335	Rv0251c	hsp; heat shock protein
JTY_RS01340	Rv0252	nirB; nitrite reductase large subunit NirB
JTY_RS01345	Rv0253	nirD; nitrite reductase small subunit NirD
JTY_RS01350	Rv0254c	cobU; bifunctional cobinamide kinase/cobinamide phosphate guanylyltransferase
JTY_RS01355	Rv0255c	cobQ1; cobyric acid synthase
JTY_RS01360	Rv0256c	PPE2; PPE family protein PPE2
JTY_RS01365	Rv0257	hypothetical protein
JTY_RS01370	Rv0258c	hypothetical protein
JTY_RS01375	Rv0259c	hypothetical protein
JTY_RS01380	Rv0260c	transcriptional regulator
JTY_RS01385	Rv0261c	narK3; nitrate/nitrite transporter
JTY_RS01390	Rv0262c	aac; aminoglycoside 2'-N-acetyltransferase
JTY_RS01395	Rv0263c	hypothetical protein
JTY_RS01400	Rv0264c	hypothetical protein
JTY_RS01405	Rv0265c	iron ABC transporter substrate-binding lipoprotein
JTY_RS01410	Rv0266c	oplA; 5-oxoprolinase OplA
JTY_RS01415	Rv0267	narU; nitrite extrusion protein NarU
JTY_RS01420	Rv0268c	hypothetical protein
JTY_RS01425	Rv0269c	hypothetical protein
JTY_RS01430	Rv0270	fadD2; fatty-acid--CoA ligase FadD2
JTY_RS01435	Rv0271c	fadE6; acyl-CoA dehydrogenase FadE6
JTY_RS01440	Rv0272c	hypothetical protein
JTY_RS01445	Rv0273c	transcriptional regulator
JTY_RS01450	Rv0274	hypothetical protein
JTY_RS01455	Rv0275c	transcriptional regulator
JTY_RS01460	Rv0276	hypothetical protein
JTY_RS01465	Rv0277c	vapC25; ribonuclease VapC25
JTY_RS01470	Rv0748	vapB31; antitoxin VapB31
JTY_RS01475	Rv0278c	PE-PGRS family protein PE_PGRS3
JTY_RS01480	Rv0278c	PE-PGRS family protein PE_PGRS3
JTY_RS01485	Rv0279c	PE_PGRS4; PE-PGRS family protein PE_PGRS4
JTY_RS01490	Rv0280	PPE3; PPE family protein PPE3
JTY_RS01495	Rv0281	S-adenosylmethionine-dependent methyltransferase
JTY_RS01500	Rv0282	eccA3; ESX-3 secretion system protein EccA
JTY_RS01505	Rv0283	eccB3; ESX-3 secretion system protein EccB3
JTY_RS01510	Rv0284	eccC3; ESX-3 secretion system protein EccC3
JTY_RS01515	Rv0285	PE5; PE family protein PE5
JTY_RS01520	Rv0286	PPE4; PPE family protein PPE4
JTY_RS01525	Rv0287	esxG; ESAT-6 like protein EsxG
JTY_RS01530	Rv0288	esxH; ESAT-6-like protein EsxH
JTY_RS01535	Rv0289	espG3; ESX-3 secretion-associated protein EspG3
JTY_RS01540	Rv0290	eccD3; ESX-3 secretion system protein EccD
JTY_RS01545	Rv0291	mycP3; membrane-anchored mycosin MycP
JTY_RS01550	Rv0292	eccE3; ESX-3 secretion system protein EccE
JTY_RS01555	Rv0293c	hypothetical protein
JTY_RS01560	Rv0294	tam; trans-aconitate methyltransferase
JTY_RS01565	Rv0295c	hypothetical protein
JTY_RS01570	Rv0296c	sulfatase
JTY_RS01575	Rv0297	PE_PGRS5; PE-PGRS family protein PE_PGRS5
JTY_RS01580	Rv0298	antitoxin
JTY_RS01585	Rv0299	toxin
JTY_RS01590	Rv0300	vapB2; antitoxin VapB2
JTY_RS01595	Rv0301	vapC2; ribonuclease VapC2
JTY_RS01600	Rv0302	transcriptional regulator
JTY_RS01605	Rv0303	dehydrogenase/reductase
JTY_RS01610	Rv0304c	PPE5; PPE family protein PPE5
JTY_RS01620	Rv0306	oxidoreductase
JTY_RS01625	Rv0307c	hypothetical protein
JTY_RS01630	Rv0308	integral membrane protein
JTY_RS01635	Rv0309	hypothetical protein
JTY_RS01640	Rv0310c	hypothetical protein
JTY_RS01645	Rv0311	hypothetical protein
JTY_RS01650	Rv0312	hypothetical protein
JTY_RS01655	Rv0313	hypothetical protein
JTY_RS01660	Rv0314c	membrane protein
JTY_RS01665	Rv0315	beta-1,3-glucanase
JTY_RS01670	Rv0316	muconolactone isomerase
JTY_RS01675	Rv0317c	glpQ2; glycerophosphoryl diester phosphodiesterase GlpQ
JTY_RS01685	Rv0318c	integral membrane protein
JTY_RS01690	Rv0319	pcp; pyrrolidone-carboxylate peptidase
JTY_RS01695	Rv0320	hypothetical protein
JTY_RS01700	Rv0321	dcd; deoxycytidine triphosphate deaminase
JTY_RS01705	Rv0322	udgA; UDP-glucose 6-dehydrogenase UdgA
JTY_RS01710	Rv0323c	hypothetical protein
JTY_RS01715	Rv0324	transcriptional regulator
JTY_RS01720	Rv0326	hypothetical protein
JTY_RS01725	Rv0327c
JTY_RS01730	Rv0328	transcriptional regulator
JTY_RS01735	Rv0329c	hypothetical protein
JTY_RS01740	Rv0330c	hypothetical protein
JTY_RS01745	Rv0331	dehydrogenase/reductase
JTY_RS01750	Rv0332	hypothetical protein
JTY_RS01755	Rv0333	hypothetical protein
JTY_RS01760	Rv0334	rmlA; glucose-1-phosphate thymidylyltransferase
JTY_RS01780	Rv0337c	aspC; aspartate aminotransferase
JTY_RS01785	Rv0338c	iron-sulfur-binding reductase
JTY_RS01790	Rv0339c	transcriptional regulator
JTY_RS01795	Rv0340	hypothetical protein
JTY_RS01800	Rv0341	iniB; isoniazid inducible protein IniB
JTY_RS01805	Rv0342	iniA; isoniazid inductible protein IniA
JTY_RS01810	Rv0343	iniC; iIsoniazid inductible protein IniC
JTY_RS01815	Rv0344c	lpqJ; lipoprotein LpqJ
JTY_RS01820	Rv0345	hypothetical protein
JTY_RS01825	Rv0346c	ansP2; L-asparagine permease
JTY_RS01830	Rv0347	membrane protein
JTY_RS01835	Rv0348	transcriptional regulator
JTY_RS01840	Rv0349	hypothetical protein
JTY_RS01845	Rv0350	dnaK; chaperone protein DnaK
JTY_RS01850	Rv0351	grpE; stress response protein GrpE
JTY_RS01855	Rv0352	dnaJ1; chaperone protein DnaJ
JTY_RS01860	Rv0353	hspR; heat shock protein transcriptional repressor HspR
JTY_RS01865	Rv0355c	PPE8; PPE family protein PPE8
JTY_RS01870	Rv0356c	hypothetical protein
JTY_RS01875	Rv0357c	purA; adenylosuccinate synthetase
JTY_RS01880	Rv0358	hypothetical protein
JTY_RS01885	Rv0359	zinc metalloprotease
JTY_RS01890	Rv0360c	hypothetical protein
JTY_RS01895	Rv0361	membrane protein
JTY_RS01900	Rv0362	mgtE; Mg2+ transport transmembrane protein MgtE
JTY_RS01905	Rv0363c	fba; fructose-bisphosphate aldolase
JTY_RS01910	Rv0364	transmembrane protein
JTY_RS01915	Rv0365c	hypothetical protein
JTY_RS01920	Rv0366c	hypothetical protein
JTY_RS01925	Rv0367c	hypothetical protein
JTY_RS01930	Rv0368c	hypothetical protein
JTY_RS01935	Rv0369c	membrane oxidoreductase
JTY_RS01940	Rv0370c	oxidoreductase
JTY_RS01945	Rv0371c	hypothetical protein
JTY_RS01950	Rv0372c	hypothetical protein
JTY_RS01955	Rv0373c	carbon monoxyde dehydrogenase large subunit
JTY_RS01960	Rv0374c	carbon monoxyde dehydrogenase small subunit
JTY_RS01965	Rv0375c	carbon monoxyde dehydrogenase medium subunit
JTY_RS01970	Rv0376c	hypothetical protein
JTY_RS01975	Rv0377	HTH-type transcriptional regulator
JTY_RS01980	Rv0378	hypothetical protein
JTY_RS01985	Rv0379	secE2; protein translocase subunit SecE
JTY_RS01990	Rv0380c	RNA methyltransferase
JTY_RS01995	Rv0381c	hypothetical protein
JTY_RS02000	Rv0382c	pyrE; orotate phosphoribosyltransferase
JTY_RS02005	Rv0383c	hypothetical protein
JTY_RS02010	Rv0384c	clpB; chaperone protein ClpB
JTY_RS02015	Rv0385	monooxygenase
JTY_RS02020	Rv0386	transcriptional regulator
JTY_RS02025	Rv1802	PPE30; PPE family protein PPE30
JTY_RS02030	Rv0389	purT; phosphoribosylglycinamide formyltransferase PurT
JTY_RS02035	Rv0390	hypothetical protein
JTY_RS02040	Rv0391	metZ; O-succinylhomoserine sulfhydrylase
JTY_RS02045	Rv0392c	ndhA; NADH dehydrogenase NdhA
JTY_RS02050	Rv0393	hypothetical protein
JTY_RS02055	Rv0394c	hypothetical protein
JTY_RS02060	Rv0395	hypothetical protein
JTY_RS02065	Rv0396	hypothetical protein
JTY_RS02070	Rv0397	hypothetical protein
JTY_RS02075	Rv0397A	hypothetical protein
JTY_RS02080	Rv0398c	hypothetical protein
JTY_RS02085	Rv0399c	lpqK; lipoprotein LpqK
JTY_RS02090	Rv0400c	fadE7; acyl-CoA dehydrogenase FadE7
JTY_RS02095	Rv0401	transmembrane protein
JTY_RS02105	Rv0403c	mmpS1; membrane protein MmpS1
JTY_RS02110	Rv0404	fadD30; long-chain-fatty-acid--AMP ligase FadD30
JTY_RS02120	Rv0405	pks6; membrane bound polyketide synthase
JTY_RS02125	Rv0406c	beta lactamase-like protein
JTY_RS02130	Rv0407	fgd1; F420-dependent glucose-6-phosphate dehydrogenase
JTY_RS02135	Rv0408	pta; phosphate acetyltransferase
JTY_RS02140	Rv0409	ackA; acetate kinase
JTY_RS02145	Rv0410c	pknG; serine/threonine-protein kinase PknG
JTY_RS02150	Rv0411c	glnH; glutamine-binding lipoprotein GlnH
JTY_RS02155	Rv0412c	membrane protein
JTY_RS02160	Rv0413	mutT3; 8-oxo-dGTP diphosphatase
JTY_RS02165	Rv0414c	thiE; thiamine-phosphate synthase
JTY_RS02170	Rv0415	thiO; thiamine biosynthesis oxidoreductase ThiO
JTY_RS02175	Rv0416	thiS; sulfur carrier protein ThiS
JTY_RS02180	Rv0417	thiG; thiazole synthase
JTY_RS02185	Rv0418	lpqL; lipoprotein aminopeptidase LpqL
JTY_RS02190	Rv0419	lpqM; lipoprotein peptidase LpqM
JTY_RS02195	Rv0420c	transmembrane protein
JTY_RS02200	Rv0421c	hypothetical protein
JTY_RS02205	Rv0422c	thiD; hydroxymethylpyrimidine/phosphomethylpyrimidine kinase
JTY_RS02210	Rv0423c	thiC; phosphomethylpyrimidine synthase
JTY_RS02215	Rv0424c	hypothetical protein
JTY_RS02220	Rv0425c	ctpH; metal cation transporting ATPase H
JTY_RS02225	Rv0426c	transmembrane protein
JTY_RS02230	Rv0427c	xthA; exodeoxyribonuclease III protein XthA
JTY_RS02235	Rv0428c	GCN5-like N-acetyltransferase
JTY_RS02240	Rv0429c	def; polypeptide deformylase
JTY_RS02245	Rv0430	hypothetical protein
JTY_RS02250	Rv0431	tuberculin-like peptide
JTY_RS02255	Rv0432	sodC; superoxide dismutase
JTY_RS02260	Rv0433	carboxylate-amine ligase
JTY_RS02265	Rv0434	hypothetical protein
JTY_RS02275	Rv0435c	ATPase
JTY_RS02280	Rv0436c	pssA; CDP-diacylglycerol--serine O-phosphatidyltransferase
JTY_RS02285	Rv0437c	psd; phosphatidylserine decarboxylase
JTY_RS02290	Rv0438c	moeA2; molybdopterin molybdenumtransferase
JTY_RS02295	Rv0439c	dehydrogenase/reductase
JTY_RS02300	Rv0440	groEL2; molecular chaperone GroEL
JTY_RS02305	Rv0441c	hypothetical protein
JTY_RS02310	Rv0442c	PPE10; PPE family protein PPE10
JTY_RS02315	Rv0443	hypothetical protein
JTY_RS02320	Rv0444c	rskA; anti-sigma-K factor RskA
JTY_RS02325	Rv0445c	sigK; ECF RNA polymerase sigma factor SigK
JTY_RS02330	Rv0446c	transmembrane protein
JTY_RS02335	Rv0447c	ufaA1; cyclopropane-fatty-acyl-phospholipid synthase UfaA
JTY_RS02340	Rv0448c	hypothetical protein
JTY_RS02345	Rv0449c	hypothetical protein
JTY_RS02350	Rv0450c	mmpL4; transmembrane transport protein MmpL4
JTY_RS02355	Rv0451c	mmpS4; membrane protein MmpS4
JTY_RS02360	Rv0452	transcriptional regulator
JTY_RS02365	Rv0453	PPE11; PPE family protein PPE11
JTY_RS02375	Rv0455c	hypothetical protein
JTY_RS02380	Rv0456c	echA2; enoyl-CoA hydratase EchA2
JTY_RS02385	Rv0456A	mazF1; toxin MazF1
JTY_RS02390	Rv0456B	mazE1; antitoxin MazE1
JTY_RS02395	Rv0457c	peptidase
JTY_RS02400	Rv0458	aldehyde dehydrogenase
JTY_RS02405	Rv0459	hypothetical protein
JTY_RS02410	Rv0460	hypothetical protein
JTY_RS02415	Rv0461	transmembrane protein
JTY_RS02420	Rv0462	lpdC; dihydrolipoamide dehydrogenase
JTY_RS02425	Rv0463	membrane protein
JTY_RS02430	Rv0464c	hypothetical protein
JTY_RS02435	Rv0465c	HTH-type transcriptional regulator
JTY_RS02440	Rv0466	hypothetical protein
JTY_RS02445	Rv0467	icl1; isocitrate lyase
JTY_RS02450	Rv0468	fadB2; 3-hydroxybutyryl-CoA dehydrogenase
JTY_RS02455	Rv0469	umaA; mycolic acid synthase UmaA
JTY_RS02460	Rv0470c	pcaA; cyclopropane mycolic acid synthase
JTY_RS02465	Rv0470A	hypothetical protein
JTY_RS02470	Rv0471c	hypothetical protein
JTY_RS02475	Rv0472c	HTH-type transcriptional regulator
JTY_RS02480	Rv0473	transmembrane protein
JTY_RS02485	Rv0474	HTH-type transcriptional regulator
JTY_RS02490	Rv0475	hbhA; heparin binding hemagglutinin HbhA
JTY_RS02495	Rv0476	transmembrane protein
JTY_RS02500	Rv0477	hypothetical protein
JTY_RS02505	Rv0478	deoC; 2-deoxyribose-5-phosphate aldolase
JTY_RS02510	Rv0479c	membrane protein
JTY_RS02515	Rv0480c	amidohydrolase
JTY_RS02520	Rv0481c	hypothetical protein
JTY_RS02525	Rv0482	murB; UDP-N-acetylenolpyruvoylglucosamine reductase
JTY_RS02530	Rv0483	lprQ; lipoprotein LprQ
JTY_RS02535	Rv0484c	short-chain type oxidoreductase
JTY_RS02540	Rv0485	transcriptional regulator
JTY_RS02545	Rv0486	mshA; D-inositol 3-phosphate glycosyltransferase
JTY_RS02550	Rv0487	hypothetical protein
JTY_RS02555	Rv0488	amino acid transporter
JTY_RS02560	Rv0489	gpm1; 2,3-bisphosphoglycerate-dependent phosphoglycerate mutase
JTY_RS02565	Rv0490	senX3; two component sensor histidine kinase SenX3
JTY_RS02570	Rv0491	regX3; two component sensory transduction protein RegX
JTY_RS02575	Rv0492c	GMC-type oxidoreductase
JTY_RS02580	Rv0492A	hypothetical protein
JTY_RS02585	Rv0493c	hypothetical protein
JTY_RS02590	Rv0494	HTH-type transcriptional regulator
JTY_RS02595	Rv0495c	hypothetical protein
JTY_RS02600	Rv0496	hypothetical protein
JTY_RS02605	Rv0497	transmembrane protein
JTY_RS02610	Rv0498	hypothetical protein
JTY_RS02615	Rv0499	hypothetical protein
JTY_RS02620	Rv0500	proC; pyrroline-5-carboxylate reductase
JTY_RS02625	Rv0500A	DNA-binding protein
JTY_RS02635	Rv0501	galE2; UDP-glucose 4-epimerase GalE
JTY_RS02640	Rv0502	hypothetical protein
JTY_RS02645	Rv0503c	cmaA2; cyclopropane mycolic acid synthase
JTY_RS02650	Rv0504c	hypothetical protein
JTY_RS02655	Rv0505c	serB1; phosphoserine phosphatase SerB
JTY_RS02660	Rv0506	mmpS2; membrane protein MmpS2
JTY_RS02665	Rv0507	mmpL2; transmembrane transport protein MmpL2
JTY_RS02670	Rv0508	hypothetical protein
JTY_RS02675	Rv0509	hemA; glutamyl-tRNA reductase
JTY_RS02680	Rv0510	hemC; porphobilinogen deaminase
JTY_RS02685	Rv0511	hemD; uroporphyrin-III C-methyltransferase
JTY_RS02690	Rv0512	hemB; delta-aminolevulinic acid dehydratase
JTY_RS02695	Rv0513	transmembrane protein
JTY_RS02700	Rv0514	transmembrane protein
JTY_RS02705	Rv0515	hypothetical protein
JTY_RS02710	Rv0516c	anti-anti-sigma factor
JTY_RS02715	Rv0517	acyltransferase
JTY_RS02720	Rv0518	hypothetical protein
JTY_RS02725	Rv0519c	membrane protein
JTY_RS02740	Rv0522	gabP; GABA permease GabP
JTY_RS02745	Rv0523c	hypothetical protein
JTY_RS02750	Rv0524	hemL; glutamate-1-semialdehyde 2,1-aminomutase
JTY_RS02755	Rv0525	hypothetical protein
JTY_RS02760	Rv0526	thioredoxin
JTY_RS02765	Rv0527	ccdA; cytochrome C-type biogenesis protein CcdA
JTY_RS02770	Rv0528	transmembrane protein
JTY_RS02775	Rv0529	ccsA; cytochrome C-type biogenesis protein CcsA
JTY_RS02780	Rv0530	hypothetical protein
JTY_RS02785	Rv0530A	hypothetical protein
JTY_RS02790	Rv0531	membrane protein
JTY_RS02800	Rv0533c	fabH; 3-oxoacyl-ACP synthase III
JTY_RS02805	Rv0534c	menA; 1,4-dihydroxy-2-naphthoate octaprenyltransferase
JTY_RS02810	Rv0535	5'-methylthioadenosine phosphorylase
JTY_RS02815	Rv0536	galE3; UDP-glucose 4-epimerase GalE
JTY_RS02820	Rv0537c	integral membrane protein
JTY_RS02825	Rv0538	membrane protein
JTY_RS02830	Rv0539	dolichyl-phosphate sugar synthase
JTY_RS02835	Rv0540	hypothetical protein
JTY_RS02840	Rv0541c	integral membrane protein
JTY_RS02845	Rv0542c	menE; 2-succinylbenzoic acid--CoA ligase
JTY_RS02850	Rv0543c	hypothetical protein
JTY_RS02855	Rv0544c	transmembrane protein
JTY_RS02860	Rv0545c	pitA; low-affinity inorganic phosphate transporter
JTY_RS02865	Rv0546c	hypothetical protein
JTY_RS02870	Rv0547c	oxidoreductase
JTY_RS02875	Rv0548c	menB; 1,4-dihydroxy-2-naphthoyl-CoA synthase
JTY_RS02885	Rv0550c	vapB3; antitoxin VapB3
JTY_RS02890	Rv0551c	fadD8; fatty-acid--CoA ligase FadD8
JTY_RS02895	Rv0552	hypothetical protein
JTY_RS02900	Rv0553	menC; muconate cycloisomerase
JTY_RS02905	Rv0554	bpoC; non-heme bromoperoxidase BpoC
JTY_RS02910	Rv0555	menD; bifunctional 2-succinyl-6-hydroxy-2,4-cyclohexadiene-1-carboxylate synthase/2-oxoglutarate decarboxylase
JTY_RS02915	Rv0556	transmembrane protein
JTY_RS02920	Rv0557	mgtA; GDP-mannose-dependent alpha-mannosyltransferase
JTY_RS02925	Rv0558	menH; demethylmenaquinone methyltransferase
JTY_RS02930	Rv0559c	hypothetical protein
JTY_RS02935	Rv0560c	benzoquinone methyltransferase
JTY_RS02940	Rv0561c	oxidoreductase
JTY_RS02945	Rv0562	grcC1; polyprenyl-diphosphate synthase GrcC
JTY_RS02950	Rv0563	htpX; protease HtpX
JTY_RS02955	Rv0564c	gpdA1; glycerol-3-phosphate dehydrogenase
JTY_RS02960	Rv0565c	monooxygenase
JTY_RS02965	Rv0566c	hypothetical protein
JTY_RS02975	Rv0567	methyltransferase/methylase
JTY_RS02980	Rv0568	cyp135B1; cytochrome P450 Cyp135B1
JTY_RS02985	Rv0569	hypothetical protein
JTY_RS02990	Rv0570
JTY_RS02995	Rv0571c	hypothetical protein
JTY_RS03000	Rv0572c	hypothetical protein
JTY_RS03005	Rv0573c	pncB2; nicotinic acid phosphoribosyltransferase PncB2
JTY_RS03010	Rv0574c
JTY_RS03020	Rv0576	transcriptional regulator
JTY_RS03025	Rv0577	TB27.3; hypothetical protein
JTY_RS03030	Rv0578c	PE_PGRS7; PE-PGRS family protein PE_PGRS7
JTY_RS03035	Rv0579	hypothetical protein
JTY_RS03040	Rv0580c	hypothetical protein
JTY_RS03045	Rv0581	vapB26; antitoxin VapB26
JTY_RS03050	Rv0582	vapC26; ribonuclease VapC26
JTY_RS03055	Rv0583c	lpqN; lipoprotein LpqN
JTY_RS03060	Rv0584	glycosidase
JTY_RS03065	Rv0585c	integral membrane protein
JTY_RS03070	Rv0586	mce2R; HTH-type transcriptional regulator Mce2R
JTY_RS03075	Rv0587	yrbE2A; hypothetical protein
JTY_RS03080	Rv0588	hypothetical protein
JTY_RS03085	Rv0589	mce2A; Mce family protein Mce2A
JTY_RS03090	Rv0170	mce1B; Mce family protein Mce1B
JTY_RS03095	Rv0591	mce2C; Mce family protein Mce2C
JTY_RS03105	Rv0593	lprL; Mce family lipoprotein LprL
JTY_RS03110	Rv0594	mce2F; Mce family protein Mce2F
JTY_RS03115	Rv0595c	vapC4; ribonuclease VapC4
JTY_RS03120	Rv0596c	vapB4; antitoxin VapB4
JTY_RS03125	Rv0597c	hypothetical protein
JTY_RS03130	Rv0598c	vapC27; ribonuclease VapC27
JTY_RS03135	Rv0599c	vapB27; antitoxin VapB27
JTY_RS03140	Rv0600c	two component sensor kinase HK1
JTY_RS03145	Rv0601c	two component sensor kinase HK2
JTY_RS03150	Rv0602c	tcrA; two component DNA binding transcriptional regulator TcrA
JTY_RS03155	Rv0603	hypothetical protein
JTY_RS03160	Rv0604	lpqO; lipoprotein LpqO
JTY_RS03165	Rv0605	IS1536 family serine type transposase
JTY_RS03170	Rv2791c	transposase
JTY_RS03175	Rv0607	hypothetical protein
JTY_RS03180	Rv0608	vapB28; antitoxin VapB28
JTY_RS03185	Rv0609	vapC28; ribonuclease VapC28
JTY_RS03190	Rv0609A	hypothetical protein
JTY_RS03200	Rv0610c	hypothetical protein
JTY_RS03205	Rv0611c	hypothetical protein
JTY_RS03210	Rv0612	hypothetical protein
JTY_RS03215	Rv0613c	hypothetical protein
JTY_RS03220	Rv0614	hypothetical protein
JTY_RS03225	Rv0615	integral membrane protein
JTY_RS03230	Rv0616A	vapB29; antitoxin VapB29
JTY_RS03235	Rv0616A	vapB29; antitoxin VapB29
JTY_RS03240	Rv0617	vapC29; ribonuclease VapC29
JTY_RS03245	Rv0614	hypothetical protein
JTY_RS03250	Rv0620	galK; galactokinase
JTY_RS03255
JTY_RS03260	Rv0621	membrane protein
JTY_RS03265	Rv0622	membrane protein
JTY_RS03270	Rv0623	vapB30; antitoxin VapB30
JTY_RS03275	Rv0624	vapC30; ribonuclease VapC30
JTY_RS03280	Rv0625c	transmembrane protein
JTY_RS03285	Rv0626	vapB5; antitoxin VapB5
JTY_RS03290	Rv0627	vapC5; ribonuclease VapC5
JTY_RS03295	Rv0628c	hypothetical protein
JTY_RS03300	Rv0629c	recD; exonuclease V subunit alpha RecD
JTY_RS03310	Rv0631c	recC; exonuclease V subunit gamma RecC
JTY_RS03315	Rv0632c	echA3; enoyl-CoA hydratase EchA3
JTY_RS03320	Rv0633c	hypothetical protein
JTY_RS03325	Rv0634c	glyoxalase II
JTY_RS03330	Rv0634A	hypothetical protein
JTY_RS03345	Rv0634B	rpmG2; 50S ribosomal protein L33
JTY_RS03350	Rv0635	hadA; (3R)-hydroxyacyl-ACP dehydratase subunit HadA
JTY_RS03355	Rv0636	hadB; (3R)-hydroxyacyl-ACP dehydratase subunit HadB
JTY_RS03360	Rv0637	hadC; (3R)-hydroxyacyl-ACP dehydratase subunit HadC
JTY_RS03370	Rv0638	secE1; preprotein translocase SecE
JTY_RS03375	Rv0639	nusG; transcription termination/antitermination protein NusG
JTY_RS03380	Rv0640	rplK; 50S ribosomal protein L11
JTY_RS03385	Rv0641	rplA; 50S ribosomal protein L1
JTY_RS03390	Rv0642c	mmaA4; hydroxymycolate synthase MmaA4
JTY_RS03395	Rv0643c	mmaA3; methoxy mycolic acid synthase MmaA3
JTY_RS03400	Rv0644c	mmaA2; cyclopropane mycolic acid synthase CmaA
JTY_RS03405	Rv0645c	mmaA1; mycolic acid methyltransferase MmaA1
JTY_RS03410	Rv0646c	lipG; lipase/esterase LipG
JTY_RS03415	Rv0647c	hypothetical protein
JTY_RS03420	Rv0648	alpha-mannosidase
JTY_RS03425	Rv0649	fabD2; malonyl CoA-acyl carrier protein transacylase
JTY_RS03430	Rv0650	sugar kinase
JTY_RS03435	Rv0651	rplJ; 50S ribosomal protein L10
JTY_RS03440	Rv0652	rplL; 50S ribosomal protein L7/L12
JTY_RS03445	Rv0653c	transcriptional regulator
JTY_RS03450	Rv0654	carotenoid cleavage oxygenase
JTY_RS03455	Rv0655	mkl; ABC transporter ATP-binding protein
JTY_RS03460	Rv0656c	vapC6; ribonuclease VapC6
JTY_RS03465	Rv0657c	vapB6; antitoxin VapB6
JTY_RS03470	Rv0658c	integral membrane protein
JTY_RS03475	Rv0659c	mazF2; toxin MazF2
JTY_RS03480	Rv0660c	mazE2; antitoxin MazE2
JTY_RS03485	Rv0661c	vapC7; ribonuclease VapC7
JTY_RS03490	Rv0662c	vapB7; antitoxin VapB7
JTY_RS03495	Rv0663	atsD; arylsulfatase AtsD
JTY_RS03500	Rv0664	vapB8; antitoxin VapB8
JTY_RS03505	Rv0665	vapC8; ribonuclease VapC8
JTY_RS03510	Rv0666	membrane protein
JTY_RS03515	Rv0667	rpoB; DNA-directed RNA polymerase subunit beta
JTY_RS03520	Rv0668	rpoC; DNA-directed RNA polymerase subunit beta'
JTY_RS03525	Rv3375	amiD; amidase
JTY_RS03530	Rv0669c	neutral ceramidase
JTY_RS03535	Rv0670	end; endonuclease IV
JTY_RS03540	Rv0671	lpqP; lipoprotein LpqP
JTY_RS03545	Rv0672	fadE8; acyl-CoA dehydrogenase FadE8
JTY_RS03550	Rv0673	echA4; enoyl-CoA hydratase EchA4
JTY_RS03555	Rv0674	hypothetical protein
JTY_RS03560	Rv0675	echA5; enoyl-CoA hydratase EchA5
JTY_RS03565	Rv0676c	mmpL5; transmembrane transport protein MmpL5
JTY_RS03570	Rv0677c
JTY_RS03575	Rv0678c
JTY_RS03580	Rv0679c	hypothetical protein
JTY_RS03585	Rv0680c	transmembrane protein
JTY_RS03590	Rv0681	transcriptional regulator
JTY_RS03595	Rv0682	rpsL; 30S ribosomal protein S12
JTY_RS03600	Rv0683	rpsG; 30S ribosomal protein S7
JTY_RS03605	Rv0684	fusA1; elongation factor G
JTY_RS03610	Rv0685	tuf; elongation factor Tu
JTY_RS03615	Rv0686	membrane protein
JTY_RS03620	Rv0687	NAD-dependent oxidoreductase
JTY_RS03625	Rv0688	ferredoxin reductase
JTY_RS03630	Rv0689c	hypothetical protein
JTY_RS03635	Rv0690c	hypothetical protein
JTY_RS03640	Rv0691c	mycofactocin biosynthesis transcriptional regulator MftR
JTY_RS03650	Rv0692	mycofactocin system protein MftB
JTY_RS03655	Rv0693	mycofactocin radical SAM maturase MftC
JTY_RS03660	Rv0694	mycofactocin system heme/flavin oxidoreductase MftD
JTY_RS03665	Rv0695	mycofactocin system creatinine amidohydrolase family protein MftE
JTY_RS03670	Rv0696	mycofactocin biosynthesis glycosyltransferase MftF
JTY_RS03675	Rv0697	dehydrogenase
JTY_RS03680	Rv0698	hypothetical protein
JTY_RS03690	Rv0699	hypothetical protein
JTY_RS03700	Rv0700	rpsJ; 30S ribosomal protein S10
JTY_RS03705	Rv0701	rplC; 50S ribosomal protein L3
JTY_RS03710	Rv0702	rplD; 50S ribosomal protein L4
JTY_RS03715	Rv0703	rplW; 50S ribosomal protein L23
JTY_RS03720	Rv0704	rplB; 50S ribosomal protein L2
JTY_RS03725	Rv0705	rpsS; 30S ribosomal protein S19
JTY_RS03730	Rv0706	rplV; 50S ribosomal protein L22
JTY_RS03735	Rv0707	rpsC; 30S ribosomal protein S3
JTY_RS03740	Rv0708	rplP; 50S ribosomal protein L16
JTY_RS03745	Rv0709	rpmC; 50S ribosomal protein L29
JTY_RS03750	Rv0710	rpsQ; 30S ribosomal protein S17
JTY_RS03755	Rv0711	atsA; arylsulfatase AtsA
JTY_RS03760	Rv0712	hypothetical protein
JTY_RS03765	Rv0713	transmembrane protein
JTY_RS03770	Rv0714	rplN; 50S ribosomal protein L14
JTY_RS03775	Rv0715	rplX; 50S ribosomal protein L24
JTY_RS03780	Rv0716	rplE; 50S ribosomal protein L5
JTY_RS03785	Rv0717	rpsN1; 30S ribosomal protein S14
JTY_RS03790	Rv0718	rpsH; 30S ribosomal protein S8
JTY_RS03795	Rv0719	rplF; 50S ribosomal protein L6
JTY_RS03800	Rv0720	rplR; 50S ribosomal protein L18
JTY_RS03805	Rv0721	rpsE; 30S ribosomal protein S5
JTY_RS03810	Rv0722	rpmD; 50S ribosomal protein L30
JTY_RS03815	Rv0723	rplO; 50S ribosomal protein L15
JTY_RS03820	Rv0724	sppA; protease IV SppA
JTY_RS03825	Rv0725c	hypothetical protein
JTY_RS03830	Rv0726c	S-adenosylmethionine-dependent methyltransferase
JTY_RS03835	Rv0727c	fucA; L-fuculose phosphate aldolase FucA
JTY_RS03840	Rv0728c	serA2; D-3-phosphoglycerate dehydrogenase SerA
JTY_RS03845	Rv0729	xylB; D-xylulose kinase XylB
JTY_RS03850	Rv0730	GCN5-like N-acetyltransferase
JTY_RS03855	Rv0731c	S-adenosylmethionine-dependent methyltransferase
JTY_RS03860	Rv0732	secY; preprotein translocase SecY
JTY_RS03865	Rv0733	adk; adenylate kinase
JTY_RS03870	Rv0734	mapA; methionine aminopeptidase
JTY_RS03875	Rv0735	sigL; ECF RNA polymerase sigma factor SigL
JTY_RS03880	Rv0736	rslA; anti-sigma-L factor RslA
JTY_RS03885	Rv0737	transcriptional regulator
JTY_RS03890	Rv0738	hypothetical protein
JTY_RS03895	Rv0739	hypothetical protein
JTY_RS03905	Rv3798	insertion sequence element IS1557 transposase
JTY_RS03910	Rv0742	hypothetical protein
JTY_RS03915	Rv0743c	hypothetical protein
JTY_RS03920	Rv0744c
JTY_RS03925	Rv0751c	mmsB; 3-hydroxyisobutyrate dehydrogenase
JTY_RS03930	Rv0745	hypothetical protein
JTY_RS03935	Rv0746	PE_PGRS9; PE-PGRS family protein PE_PGRS9
JTY_RS03940	Rv0747	PE_PGRS10; PE-PGRS family protein PE_PGRS10
JTY_RS03945	Rv0748	vapB31; antitoxin VapB31
JTY_RS03950	Rv0749	vapC31; ribonuclease VapC31
JTY_RS03955	Rv0749A	hypothetical protein
JTY_RS03960	Rv0750	hypothetical protein
JTY_RS03965	Rv0751c	mmsB; 3-hydroxyisobutyrate dehydrogenase
JTY_RS03970	Rv0752c	fadE9; acyl-CoA dehydrogenase FadE9
JTY_RS03975	Rv0753c	mmsA; methylmalonate-semialdehyde dehydrogenase
JTY_RS03980	Rv0754	PE_PGRS11; PE-PGRS family protein PE_PGRS11
JTY_RS03985	Rv0755c	PPE12; PPE family protein PPE12
JTY_RS04000	Rv0756c	hypothetical protein
JTY_RS04015	Rv0757	phoP; two component system response transcriptional positive regulator PhoP
JTY_RS04020	Rv0758	phoR; two component system response sensor kinase PhoR
JTY_RS04025	Rv0759c	hypothetical protein
JTY_RS04030	Rv0760c	hypothetical protein
JTY_RS04035	Rv0761c	adhB; alcohol dehydrogenase B
JTY_RS04040	Rv0762c	hypothetical protein
JTY_RS04045	Rv0763c	ferredoxin
JTY_RS04050	Rv0764c	cyp51; lanosterol 14-alpha demethylase
JTY_RS04055	Rv0765c	oxidoreductase
JTY_RS04065	Rv0767c	HTH-type transcriptional regulator
JTY_RS04070	Rv0768	aldA; aldehyde dehydrogenase AldA
JTY_RS04075	Rv0769	oxidoreductase
JTY_RS04080	Rv0770	oxidoreductase
JTY_RS04085	Rv0771	4-carboxymuconolactone decarboxylase
JTY_RS04090	Rv0772	purD; phosphoribosylamine--glycine ligase
JTY_RS04095	Rv0773c	ggtA; bifunctional cephalosporin acylase/gamma-glutamyltranspeptidase
JTY_RS04100	Rv0774c	hypothetical protein
JTY_RS04105	Rv0775	hypothetical protein
JTY_RS04110	Rv0776c	hypothetical protein
JTY_RS04115	Rv0777	purB; adenylosuccinate lyase PurB
JTY_RS04120	Rv0778	cyp126; cytochrome P450 Cyp126
JTY_RS04125	Rv0779c	transmembrane protein
JTY_RS04130	Rv0780	purC; phosphoribosylaminoimidazole-succinocarboxamide synthase
JTY_RS04145	Rv0783c	emrB; multidrug resistance protein EmrB
JTY_RS04150	Rv0784	hypothetical protein
JTY_RS04165	Rv0786c	hypothetical protein
JTY_RS04170	Rv0787	hypothetical protein
JTY_RS04175	Rv0787A	hypothetical protein
JTY_RS04180	Rv0788	purQ; phosphoribosylformylglycinamidine synthase
JTY_RS04185	Rv0789c	hypothetical protein
JTY_RS04190	Rv0790c	hypothetical protein
JTY_RS04195	Rv0791c	hypothetical protein
JTY_RS04200	Rv0792c	transcriptional regulator
JTY_RS04205	Rv0793	monooxygenase
JTY_RS04225	Rv0798c	cfp29; hypothetical protein
JTY_RS04230	Rv0799c	hypothetical protein
JTY_RS04235	Rv0800	pepC; M18 family aminopeptidase
JTY_RS04240	Rv0801	hypothetical protein
JTY_RS04245	Rv0802c	succinyl-CoA transferase
JTY_RS04250	Rv0803	purL; phosphoribosylformylglycinamidine synthase 2
JTY_RS04255	Rv0804	hypothetical protein
JTY_RS04260	Rv0805	3',5'-cyclic adenosine monophosphate phosphodiesterase CpdA
JTY_RS04265	Rv0806c	cpsY; exopolysaccharide phosphotransferase CpsY
JTY_RS04270	Rv0807	hypothetical protein
JTY_RS04275	Rv0808	purF; amidophosphoribosyltransferase
JTY_RS04280	Rv0809	purM; phosphoribosylformylglycinamidine cyclo-ligase PurM
JTY_RS04285	Rv0810c	hypothetical protein
JTY_RS04290	Rv0811c	hypothetical protein
JTY_RS04295	Rv0812	4-amino-4-deoxychorismate lyase
JTY_RS04300	Rv0813c	hypothetical protein
JTY_RS04310	Rv3118	hypothetical protein
JTY_RS04315	Rv3117	cysA3; thiosulfate sulfurtransferase
JTY_RS04320	Rv0816c	thiX; thioredoxin ThiX
JTY_RS04325	Rv0817c	hypothetical protein
JTY_RS04330	Rv0818	transcriptional regulator
JTY_RS04335	Rv0819	mshD; mycothiol acetyltransferase
JTY_RS04345	Rv0821c	phoY2; phosphate-transport system transcriptional regulator PhoY2
JTY_RS04350	Rv0822c	hypothetical protein
JTY_RS04355	Rv0823c	tRNA-dihydrouridine synthase
JTY_RS04360	Rv0824c	desA1; acyl-ACP desaturase DesA
JTY_RS04365	Rv0825c	hypothetical protein
JTY_RS04370	Rv0826	hypothetical protein
JTY_RS04375	Rv0827c	kmtR; HTH-type transcriptional regulator KmtR
JTY_RS04380	Rv0828c	deaminase
JTY_RS04385	Rv2885c	transposase
JTY_RS04390	Rv0830	S-adenosylmethionine-dependent methyltransferase
JTY_RS04395	Rv0831c	hypothetical protein
JTY_RS04420	Rv0833	PE_PGRS13; PE-PGRS family protein PE_PGRS13
JTY_RS04430	Rv0834c	PE_PGRS14; PE-PGRS family protein PE_PGRS14
JTY_RS04435	Rv0835	lpqQ; lipoprotein LpqQ
JTY_RS04440	Rv0836c	hypothetical protein
JTY_RS04445	Rv0837c	hypothetical protein
JTY_RS04450	Rv0838	lpqR; lipoprotein LpqR
JTY_RS04455	Rv0839	hypothetical protein
JTY_RS04460	Rv0840c	pip; proline iminopeptidase
JTY_RS04465	Rv0841	transmembrane protein
JTY_RS04470	Rv0842	integral membrane protein
JTY_RS04475	Rv0843	dehydrogenase
JTY_RS04480	Rv0844c	narL; nitrate/nitrite response transcriptional regulator NarL
JTY_RS04485	Rv0845	sensor histidine kinase NarS
JTY_RS04490	Rv0846c	oxidase
JTY_RS04495	Rv0847	lpqS; lipoprotein LpqS
JTY_RS04500	Rv0848	cysK2; cysteine synthase CysK
JTY_RS04505	Rv0849
JTY_RS04510	Rv0850
JTY_RS04515	Rv0851c	short-chain type dehydrogenase/reductase
JTY_RS04520	Rv0852	hypothetical protein
JTY_RS04525	Rv0853c	pdc; alpha-keto-acid decarboxylase
JTY_RS04530	Rv0854	hypothetical protein
JTY_RS04535	Rv0855	far; fatty-acid-CoA racemase
JTY_RS04540	Rv0856	hypothetical protein
JTY_RS04545	Rv0857	hypothetical protein
JTY_RS04550	Rv0858c	dapC; N-succinyldiaminopimelate aminotransferase DapC
JTY_RS04555	Rv0859	acyltransferase
JTY_RS04560	Rv0860	fadB; fatty oxidation protein FadB
JTY_RS04565	Rv0861c	ercc3; DNA helicase Ercc3
JTY_RS04570	Rv0862c	hypothetical protein
JTY_RS04575	Rv0863	hypothetical protein
JTY_RS04580	Rv0864	moaC2; cyclic pyranopterin monophosphate synthase accessory protein
JTY_RS04585	Rv0865	mog; molybdopterin biosynthesis protein
JTY_RS04590	Rv0866	moaE2; molybdopterin synthase catalytic subunit 2
JTY_RS04595	Rv0867c	rpfA; resuscitation-promoting factor RpfA
JTY_RS04600	Rv0868c	moaD2; cyclic pyranopterin monophosphate synthase
JTY_RS04605	Rv0869c	moaA2; molybdenum cofactor biosynthesis protein MoaA
JTY_RS04610	Rv0870c	integral membrane protein
JTY_RS04615	Rv0871	cspB; cold shock-like protein CspB
JTY_RS04620	Rv0872c	PE_PGRS15; PE-PGRS family protein PE_PGRS15
JTY_RS04625	Rv0873	fadE10; acyl-CoA dehydrogenase
JTY_RS04630	Rv0874c	hypothetical protein
JTY_RS04635	Rv0875c	hypothetical protein
JTY_RS04640	Rv0876c	transmembrane protein
JTY_RS04645	Rv0877	hypothetical protein
JTY_RS04650	Rv0878c	PPE13; PPE family protein PPE13
JTY_RS04655	Rv0879c	transmembrane protein
JTY_RS04660	Rv0880	HTH-type transcriptional regulator
JTY_RS04665	Rv0881	tRNA/rRNA methyltransferase
JTY_RS04670	Rv0882	transmembrane protein
JTY_RS04675	Rv0883c	hypothetical protein
JTY_RS04680	Rv0884c	serC; phosphoserine aminotransferase
JTY_RS04685	Rv0885	hypothetical protein
JTY_RS04690	Rv0886	fprB; ferredoxin/ferredoxin--NADP reductase
JTY_RS04695	Rv0887c	hypothetical protein
JTY_RS04700	Rv0888	hypothetical protein
JTY_RS04705	Rv0889c	citA; citrate synthase 2
JTY_RS04710	Rv0890c	HTH-type transcriptional regulator
JTY_RS04715	Rv0891c	hypothetical protein
JTY_RS04720	Rv0891c	hypothetical protein
JTY_RS04725	Rv0892	monooxygenase
JTY_RS04730	Rv0893c	S-adenosylmethionine-dependent methyltransferase
JTY_RS04735	Rv0894	transcriptional regulator
JTY_RS04740	Rv0895	diacyglycerol O-acyltransferase
JTY_RS04745	Rv0896	gltA2; citrate synthase 1
JTY_RS04750	Rv0897c	oxidoreductase
JTY_RS04755	Rv0898c	hypothetical protein
JTY_RS04760	Rv0899	arfA; peptidoglycan-binding protein ArfA
JTY_RS04765	Rv0900	arfB; membrane protein
JTY_RS04770	Rv0901	arfC; membrane protein
JTY_RS04775	Rv0902c	prrB; two component sensor histidine kinase PrrB
JTY_RS04780	Rv0903c	prrA; two component transcriptional regulator PrrA
JTY_RS04785	Rv0904c	accD3; acetyl-CoAcarboxylase carboxyl transferase subunit beta
JTY_RS04790	Rv0905	echA6; enoyl-CoA hydratase EchA6
JTY_RS04795	Rv0906	hypothetical protein
JTY_RS04800	Rv0907	hypothetical protein
JTY_RS04805	Rv0908	ctpE; metal cation transporter ATPase E
JTY_RS04810	Rv0909	antitoxin
JTY_RS04815	Rv0910	toxin
JTY_RS04820	Rv0911	hypothetical protein
JTY_RS04825	Rv0912	transmembrane protein
JTY_RS04835	Rv0913c	dioxygenase
JTY_RS04840	Rv0914c	lipid carrier protein or keto acyl-CoA thiolase
JTY_RS04845	Rv0915c	PPE14; PPE family protein PPE14
JTY_RS04850	Rv0916c	PE7; PE family protein PE7
JTY_RS04855	Rv0917	betP; glycine betaine transport integral membrane protein BetP
JTY_RS04865	Rv0918	hypothetical protein
JTY_RS04870	Rv0919	GCN5-like N-acetyltransferase
JTY_RS04880	Rv0920c	transposase
JTY_RS04885	Rv0921	resolvase
JTY_RS04890	Rv0922	transposase
JTY_RS04895	Rv0923c	hypothetical protein
JTY_RS04900	Rv0924c	mntH; divalent metal cation transporter MntH
JTY_RS04905	Rv0925c	hypothetical protein
JTY_RS04910	Rv0926c	hypothetical protein
JTY_RS04915	Rv0927c	oxidoreductase
JTY_RS04920	Rv0928	pstS3; phosphate ABC transporter substrate-binding lipoprotein PstS
JTY_RS04925	Rv0929	pstC2; phosphate ABC transporter permease PstC
JTY_RS04930	Rv0930	pstA1; phosphate ABC transporter permease PstA
JTY_RS04940	Rv0932c	pstS2; phosphate ABC transporter substrate-binding lipoprotein PstS
JTY_RS04945	Rv0933	pstB; phosphate ABC transporter ATP-binding protein PstB
JTY_RS04950	Rv0933	pstB; phosphate ABC transporter ATP-binding protein PstB
JTY_RS04955	Rv0934	pstS1; phosphate ABC transporter substrate-binding lipoprotein PstS
JTY_RS04960	Rv0935	pstC1; phosphate ABC transporter permease PstC
JTY_RS04965	Rv0936	pstA2; phosphate ABC transporter permease PstA
JTY_RS04970	Rv0937c	mku; non-homologous end joining protein Ku
JTY_RS04975	Rv0938	ligD; multifunctional non-homologous end joining DNA repair protein/ATP dependent DNA ligase LigD
JTY_RS04980	Rv0939	bifunctional 2-hydroxyhepta-2,4-diene-1,7-dioate isomerase/cyclase/dehydrase
JTY_RS04985	Rv0940c	oxidoreductase
JTY_RS04990	Rv0941c	hypothetical protein
JTY_RS04995	Rv0942	hypothetical protein
JTY_RS05000	Rv0943c	monooxygenase
JTY_RS05005	Rv0944	formamidopyrimidine-DNA glycosylase
JTY_RS05010	Rv0945	oxidoreductase
JTY_RS05015	Rv0946c	pgi; glucose-6-phosphate isomerase
JTY_RS05020	Rv1886c	fbpB; diacylglycerol acyltransferase/mycolyltransferase Ag85B
JTY_RS05025	Rv0948c	chorismate mutase
JTY_RS05030	Rv0949	uvrD1; ATP-dependent DNA helicase UvrD
JTY_RS05035	Rv0950c	hypothetical protein
JTY_RS05040	Rv0951	sucC; succinyl-CoA ligase subunit beta
JTY_RS05045	Rv0952	sucD; succinyl-CoA ligase subunit alpha
JTY_RS05050	Rv0953c	oxidoreductase
JTY_RS05055	Rv0954	transmembrane protein
JTY_RS05060	Rv0955	integral membrane protein
JTY_RS05065	Rv0956	purN; phosphoribosylglycinamide formyltransferase PurN
JTY_RS05070	Rv0957	purH; bifunctional phosphoribosylaminoimidazolecarboxamide formyltransferase/inosinemonophosphate cyclohydrolase
JTY_RS05075	Rv0958	magnesium chelatase
JTY_RS05080	Rv0959	hypothetical protein
JTY_RS05085	Rv0959A	vapB9; antitoxin VapB9
JTY_RS05090	Rv0960	vapC9; ribonuclease VapC9
JTY_RS05095	Rv0961	integral membrane protein
JTY_RS05100	Rv0962c	lprP; lipoprotein LprP
JTY_RS05105	Rv0963c	hypothetical protein
JTY_RS05110	Rv0964c	hypothetical protein
JTY_RS05115	Rv0965c	hypothetical protein
JTY_RS05120	Rv0966c	hypothetical protein
JTY_RS05125	Rv0967	csoR; copper-sensing transcriptional repressor CsoR
JTY_RS05130	Rv0968	hypothetical protein
JTY_RS05135	Rv0969	ctpV; copper-exporting ATPase
JTY_RS05140	Rv0970	integral membrane protein
JTY_RS05145	Rv0971c	echA7; enoyl-CoA hydratase EchA7
JTY_RS05150	Rv0972c	fadE12; acyl-CoA dehydrogenase fadE12
JTY_RS05155	Rv0973c	accA2; acetyl/propionyl-CoA carboxylase subuit alpha
JTY_RS05160	Rv0974c	accD2; acetyl-/propionyl-CoA carboxylase subunit beta
JTY_RS05165	Rv0975c	fadE13; acyl-CoA dehydrogenase FadE13
JTY_RS05170	Rv0976c	hypothetical protein
JTY_RS05190	Rv0978c	PE_PGRS17; PE-PGRS family protein PE_PGRS17
JTY_RS05195	Rv0979c	hypothetical protein
JTY_RS05200	Rv0979A	rpmF; 50S ribosomal protein L32
JTY_RS05205	Rv0980c	PE_PGRS18; PE-PGRS family protein PE_PGRS18
JTY_RS05210	Rv0981	mprA; two-component response regulator MrpA
JTY_RS05215	Rv0982	mprB; two component histidine-protein kinase/phosphatase MprB
JTY_RS05220	Rv0983	pepD; serine protease PepD
JTY_RS05225	Rv0984	moaB2; pterin-4-alpha-carbinolamine dehydratase
JTY_RS05230	Rv0985c
JTY_RS05235	Rv0986	adhesion component ABC transporter ATP-binding protein
JTY_RS05240	Rv0987	adhesion component ABC transporter permease
JTY_RS05245	Rv0988	hypothetical protein
JTY_RS05250	Rv0989c	grcC2; polyprenyl-diphosphate synthase GrcC
JTY_RS05255	Rv0990c	hypothetical protein
JTY_RS05260	Rv0991c	hypothetical protein
JTY_RS05265	Rv0992c	5-formyltetrahydrofolate cyclo-ligase
JTY_RS05270	Rv0993	galU; UTP--glucose-1-phosphate uridylyltransferase
JTY_RS05275	Rv0994	moeA1; molybdopterin molybdenumtransferase 1
JTY_RS05280	Rv0995	rimJ; ribosomal-protein-alanine acetyltransferase RimJ
JTY_RS05285	Rv0996	transmembrane protein
JTY_RS05295	Rv0997a	hypothetical protein
JTY_RS05300	Rv0997	hypothetical protein
JTY_RS05305	Rv0997	hypothetical protein
JTY_RS05310	Rv0998	acetyltransferase Pat
JTY_RS05315	Rv0999	hypothetical protein
JTY_RS05320	Rv1000c	hypothetical protein
JTY_RS05325	Rv1001	arcA; arginine deiminase
JTY_RS05330	Rv1002c	dolichyl-phosphate-mannose--protein mannosyltransferase
JTY_RS05335	Rv1003	rRNA small subunit methyltransferase I
JTY_RS05340	Rv1004c	membrane protein
JTY_RS05345	Rv1005c	para-aminobenzoate synthase component I
JTY_RS05350	Rv1006	hypothetical protein
JTY_RS05355	Rv1007c	metS; methionine--tRNA ligase
JTY_RS05360	Rv1008	tatD; deoxyribonuclease TatD
JTY_RS05365	Rv1009	rpfB; resuscitation-promoting factor RpfB
JTY_RS05370	Rv1010	ksgA; rRNA small subunit methyltransferase A
JTY_RS05375	Rv1011	ispE; 4-diphosphocytidyl-2C-methyl-D-erythritol kinase
JTY_RS05380	Rv1012	hypothetical protein
JTY_RS05385	Rv1013	pks16; polyketide synthase
JTY_RS05390	Rv1014c	pth; peptidyl-tRNA hydrolase
JTY_RS05395	Rv1015c	rplY; 50S ribosomal protein L25/general stress protein Ctc
JTY_RS05405	Rv1017c	prsA; ribose-phosphate pyrophosphokinase
JTY_RS05410	Rv1018c	glmU; bifunctional UDP-N-acetylglucosamine pyrophosphorylase/glucosamine-1-phosphate N-acetyltransferase
JTY_RS05420	Rv1019	transcriptional regulator
JTY_RS05425	Rv1020	mfd; transcription-repair coupling factor
JTY_RS05430	Rv1021	nucleoside triphosphate pyrophosphohydrolase
JTY_RS05435	Rv1022	lpqU; lipoprotein LpqU
JTY_RS05440	Rv1023	eno; enolase
JTY_RS05445	Rv1024	membrane protein
JTY_RS05450	Rv1025	hypothetical protein
JTY_RS05455	Rv1026	hypothetical protein
JTY_RS05460	Rv1027c	kdpE; transcriptional regulator KdpE
JTY_RS05465	Rv1028c	kdpD; sensor protein KdpD
JTY_RS05475	Rv1028A	kdpF; membrane protein KdpF
JTY_RS05480	Rv1029	kdpA; potassium-transporting ATPase subunit A
JTY_RS05485	Rv1030	kdpB; potassium-transporting ATPase subunit B
JTY_RS05490	Rv1031	kdpC; potassium-transporting ATPase subunit C
JTY_RS05495	Rv1032c	trcS; two component sensor histidine kinase TrcS
JTY_RS05500	Rv1033c	trcR; two component transcriptional regulator TrcR
JTY_RS05520	Rv3619c	esxV; ESAT-6 like protein EsxV
JTY_RS05525	Rv1038c	esxJ; ESAT-6 like protein EsxJ
JTY_RS05530	Rv1039c	PPE15; PPE family protein PPE15
JTY_RS05535	Rv1040c	PE8; PE family protein PE8
JTY_RS05555	Rv1043c	hypothetical protein
JTY_RS05560	Rv1044
JTY_RS05565	Rv1045
JTY_RS05570	Rv2665	hypothetical protein
JTY_RS05575	Rv2512c	insertion sequence element IS1081 transposase
JTY_RS05580	Rv1048c	hypothetical protein
JTY_RS05585	Rv1048c	hypothetical protein
JTY_RS05590	Rv1049	transcriptional repressor
JTY_RS05595	Rv1050	oxidoreductase
JTY_RS05600	Rv1051c	hypothetical protein
JTY_RS05635	Rv1056	hypothetical protein
JTY_RS05640	Rv1057	hypothetical protein
JTY_RS05645	Rv1058	fadD14; fatty-acid--CoA ligase FadD14
JTY_RS05650	Rv1059	hypothetical protein
JTY_RS05655	Rv1060	hypothetical protein
JTY_RS05660	Rv1061	hypothetical protein
JTY_RS05665	Rv1062	hypothetical protein
JTY_RS05670	Rv1063c	NTE family protein
JTY_RS05675	Rv1064c	lpqV; lipoprotein LpqV
JTY_RS05680	Rv1065	hypothetical protein
JTY_RS05685	Rv1066	hypothetical protein
JTY_RS05690	Rv1067c	PE_PGRS19; PE-PGRS family protein PE_PGRS19
JTY_RS05700	Rv1069c	hypothetical protein
JTY_RS05705	Rv1070c	echA8; enoyl-CoA hydratase EchA8
JTY_RS05710	Rv1071c	echA9; enoyl-CoA hydratase EchA9
JTY_RS05715	Rv1072	transmembrane protein
JTY_RS05720	Rv1073	hypothetical protein
JTY_RS05725	Rv1074c	fadA3; beta-ketoacyl CoA thiolase FadA
JTY_RS05730	Rv1075c	hypothetical protein
JTY_RS05735	Rv1076	lipU; lipase LipU
JTY_RS05740	Rv1077	cbs; cystathionine beta-synthase
JTY_RS05745	Rv1078	hypothetical protein
JTY_RS05750	Rv1079	metB; cystathionine gamma-synthase
JTY_RS05755	Rv1080c	greA; transcription elongation factor GreA
JTY_RS05760	Rv1081c	membrane protein
JTY_RS05765	Rv1082	mca; mycothiol S-conjugate amidase
JTY_RS05770	Rv1083	hypothetical protein
JTY_RS05775	Rv1084	hypothetical protein
JTY_RS05780	Rv1085c	hemolysin-like protein
JTY_RS05785	Rv1086	(2Z,6E)-farnesyl diphosphate synthase
JTY_RS05790	Rv1087	PE_PGRS21; PE-PGRS family protein PE_PGRS21
JTY_RS05795	Rv1086	(2Z,6E)-farnesyl diphosphate synthase
JTY_RS05800	Rv1088	PE9; PE family protein PE9
JTY_RS05810	Rv1088a	hypothetical protein
JTY_RS05825	Rv1091	PE_PGRS22; PE-PGRS family protein PE_PGRS22
JTY_RS05830	Rv1092c	coaA; pantothenate kinase
JTY_RS05835	Rv1093	glyA1; serine hydroxymethyltransferase
JTY_RS05840	Rv1094	desA2; acyl-ACP desaturase DesA
JTY_RS05845	Rv1095	phoH2; phosphate starvation-inducible protein PsiH
JTY_RS05850	Rv1096	glycosyl hydrolase
JTY_RS05855	Rv1097c	hypothetical protein
JTY_RS05860	Rv1098c	fum; fumarate hydratase
JTY_RS05865	Rv1099c	glpX; fructose 1,6-bisphosphatase
JTY_RS05870	Rv1100	hypothetical protein
JTY_RS05880	Rv1102c	mazF3; mRNA interferase MazF3
JTY_RS05885	Rv1103c	mazE3; antitoxin MazE3
JTY_RS05900	Rv1106c	3 beta-hydroxysteroid dehydrogenase/delta 5--4-isomerase
JTY_RS05905	Rv1107c	xseB; exodeoxyribonuclease VII small subunit
JTY_RS05910	Rv1108c	xseA; exodeoxyribonuclease VII large subunit
JTY_RS05915	Rv1109c	hypothetical protein
JTY_RS05920	Rv1110	lytB2; 4-hydroxy-3-methylbut-2-enyl diphosphate reductase
JTY_RS05925	Rv1111c	hypothetical protein
JTY_RS05930	Rv1112	GTP-binding protein
JTY_RS05935	Rv1113	vapB32; antitoxin VapB32
JTY_RS05940	Rv1114	vapC32; ribonuclease VapC32
JTY_RS05945	Rv1115	hypothetical protein
JTY_RS05950	Rv1116	hypothetical protein
JTY_RS05955	Rv1646	PE17; PE family protein PE17
JTY_RS05960	Rv1117	hypothetical protein
JTY_RS05965	Rv1118c	hypothetical protein
JTY_RS05980	Rv1121	zwf1; glucose-6-phosphate 1-dehydrogenase
JTY_RS05985	Rv1122	gnd2; 6-phosphogluconate dehydrogenase (decarboxylating)
JTY_RS05990	Rv1123c	bpoB; peroxidase BpoB
JTY_RS05995	Rv1124	ephC; epoxide hydrolase EphC
JTY_RS06000	Rv1125	hypothetical protein
JTY_RS06005	Rv1126c	hypothetical protein
JTY_RS06010	Rv1127c	ppdK; pyruvate, phosphate dikinase PpdK
JTY_RS06015	Rv1128c	hypothetical protein
JTY_RS06020	Rv1129c	transcriptional regulator
JTY_RS06025	Rv1130	prpD; 2-methylcitrate dehydratase
JTY_RS06030	Rv1131	prpC; methylcitrate synthase PrpC
JTY_RS06035	Rv1132	hypothetical protein
JTY_RS06040	Rv1133c	metE; 5-methyltetrahydropteroyltriglutamate-- homocysteine methyltransferase
JTY_RS06045	Rv1134	hypothetical protein
JTY_RS06050	Rv1135c	PPE16; PPE family protein PPE16
JTY_RS06055	Rv3556c	fadA6; acetyl-CoA acetyltransferase FadA
JTY_RS06065	Rv1138a	hypothetical protein
JTY_RS06070	Rv1138c	oxidoreductase
JTY_RS06075	Rv1139c	hypothetical protein
JTY_RS06080	Rv1140	integral membrane protein
JTY_RS06085	Rv1141c	echA11; enoyl-CoA hydratase EchA11
JTY_RS06090	Rv1142c	echA10; enoyl-CoA hydratase EchA10
JTY_RS06095	Rv1143	mcr; alpha-methylacyl-CoA racemase
JTY_RS06100	Rv1144	oxidoreductase
JTY_RS06105	Rv1146	transmembrane transport protein
JTY_RS06110	Rv1147	hypothetical protein
JTY_RS06125	Rv1148c	hypothetical protein
JTY_RS06140	Rv1151c	NAD-dependent protein deacylase
JTY_RS06145	Rv1152	transcriptional regulator
JTY_RS06150	Rv1153c	omt; O-methyltransferase
JTY_RS06155	Rv1154c	hypothetical protein
JTY_RS06160	Rv1155	pyridoxine/pyridoxamine 5'-phosphate oxidase
JTY_RS06165	Rv1155a	hypothetical protein
JTY_RS06170	Rv1156	hypothetical protein
JTY_RS06175	Rv1157c	hypothetical protein
JTY_RS06180	Rv1158c	hypothetical protein
JTY_RS06185	Rv1159	pimE; polyprenol-phosphate-mannose-dependent alpha-(1-2)-phosphatidylinositol pentamannoside mannosyltransferase
JTY_RS06190	Rv1159A	4a-hydroxytetrahydrobiopterin dehydratase
JTY_RS06195	Rv1160	mutT2; 8-oxo-dGTP diphosphatase
JTY_RS06200	Rv1161	narG; nitrate reductase subunit alpha
JTY_RS06205	Rv1162	narH; nitrate reductase subunit beta
JTY_RS06210	Rv1163	narJ; nitrate reductase subunit delta
JTY_RS06215	Rv1164	narI; nitrate reductase subunit gamma
JTY_RS06220	Rv1165	typA; GTP-binding translation elongation factor
JTY_RS06225	Rv1166	lpqW; monoacyl phosphatidylinositol tetramannoside-binding protein LpqW
JTY_RS06230	Rv1167c	transcriptional regulator
JTY_RS06235	Rv1168c	PPE17; PPE family protein PPE17
JTY_RS06240	Rv1168c	PPE17; PPE family protein PPE17
JTY_RS06245	Rv1169c	lipX; lipase LipX
JTY_RS06250	Rv1170	mshB; 1D-myo-inositol 2-acetamido-2-deoxy-alpha-D-glucopyranoside deacetylase
JTY_RS06255	Rv1171	hypothetical protein
JTY_RS06260	Rv1172c	PE12; PE family protein PE12
JTY_RS06265	Rv1173	fbiC; FO synthase
JTY_RS06270	Rv1174c	TB8.4; low molecular weight T-cell antigen
JTY_RS06275	Rv1175c	fadH; NADPH dependent 2,4-dienoyl-CoA reductase FadH
JTY_RS06280	Rv1176c	hypothetical protein
JTY_RS06285	Rv1177	fdxC; ferredoxin FdxC
JTY_RS06290	Rv1178	aminotransferase
JTY_RS06295	Rv1179c	hypothetical protein
JTY_RS06300	Rv1181	pks4; polyketide beta-ketoacyl synthase
JTY_RS06305	Rv1182	papA3; acyltransferase papA3
JTY_RS06310	Rv1183	mmpL10; transmembrane transport protein MmpL10
JTY_RS06315	Rv1184c	hypothetical protein
JTY_RS06320	Rv1185c	fadD21; fatty-acid--CoA ligase FadD21
JTY_RS06325	Rv1186c	hypothetical protein
JTY_RS06330	Rv1187	rocA; pyrroline-5-carboxylate dehydrogenase RocA
JTY_RS06335	Rv1188	proline dehydrogenase
JTY_RS06340	Rv1189	sigI; ECF RNA polymerase sigma factor SigI
JTY_RS06345	Rv1190	hypothetical protein
JTY_RS06350	Rv1191	hypothetical protein
JTY_RS06355	Rv1192	hypothetical protein
JTY_RS06360	Rv1193	fadD36; fatty-acid--CoA ligase FadD36
JTY_RS06365	Rv1194c	hypothetical protein
JTY_RS06370	Rv1195	PE13; PE family protein PE13
JTY_RS06375	Rv1196	PPE18; PPE family protein PPE18
JTY_RS06380	Rv1197	esxK; ESAT-6 like protein EsxK
JTY_RS06385	Rv1198	esxL; ESAT-6 like protein EsxL
JTY_RS06390	Rv2512c	insertion sequence element IS1081 transposase
JTY_RS06395	Rv1200	integral membrane transport protein
JTY_RS06400	Rv1201c	dapD; 2,3,4,5-tetrahydropyridine-2,6-dicarboxylate N-succinyltransferase
JTY_RS06405	Rv1202	dapE; succinyl-diaminopimelate desuccinylase DapE
JTY_RS06410	Rv1203c	hypothetical protein
JTY_RS06415	Rv1204c	hypothetical protein
JTY_RS06420	Rv1205	hypothetical protein
JTY_RS06425	Rv1206	fadD6; fatty-acid--CoA ligase FadD6
JTY_RS06430	Rv1207	folP2; dihydropteroate synthase
JTY_RS06435	Rv1208	gpgS; glucosyl-3-phosphoglycerate synthase
JTY_RS06440	Rv1209	hypothetical protein
JTY_RS06445	Rv1210	tagA; DNA-3-methyladenine glycosylase I TagA
JTY_RS06450	Rv1211	hypothetical protein
JTY_RS06455	Rv1212c	glgA; capsular glucan synthase
JTY_RS06460	Rv1213	glgC; glucose-1-phosphate adenylyltransferase
JTY_RS06465	Rv1214c	PE14; PE family protein PE14
JTY_RS06470	Rv1215c	hypothetical protein
JTY_RS06475	Rv1216c	integral membrane protein
JTY_RS06480	Rv1217c	tetronasin ABC transporter integral membrane protein
JTY_RS06485	Rv1218c	tetronasin ABC transporter ATP-binding protein
JTY_RS06490	Rv1219c	transcriptional regulator
JTY_RS06495	Rv1220c	methyltransferase
JTY_RS06500	Rv1221	sigE; ECF RNA polymerase sigma factor SigE
JTY_RS06505	Rv1222	rseA; anti-sigma E factor RseA
JTY_RS06510	Rv1223	htrA; serine protease HtrA
JTY_RS06515	Rv1224	tatB; Sec-independent protein translocase protein TatB
JTY_RS06520	Rv1225c	hypothetical protein
JTY_RS06525	Rv1226c	transmembrane protein
JTY_RS06530	Rv1227c	transmembrane protein
JTY_RS06535	Rv1228	lpqX; lipoprotein LpqX
JTY_RS06540	Rv1229c	mrp; multiple resistance/pH adaptation protein
JTY_RS06545	Rv1230c	membrane protein
JTY_RS06550	Rv1231c	membrane protein
JTY_RS06555	Rv1232c	hypothetical protein
JTY_RS06560	Rv1233c	hypothetical protein
JTY_RS06565	Rv1234	transmembrane protein
JTY_RS06570	Rv1235	lpqY; trehalose ABC transporter substrate-binding lipoprotein LpqY
JTY_RS06575	Rv1236	sugA; sugar ABC transporter permease SugA
JTY_RS06580	Rv1237	sugB; sugar ABC transporter permease SugB
JTY_RS06585	Rv1238	sugC; sugar ABC transporter ATP-binding protein SugC
JTY_RS06590	Rv1239c	corA; magnesium and cobalt transport transmembrane protein CorA
JTY_RS06595	Rv1240	mdh; malate dehydrogenase
JTY_RS06600	Rv1241	vapB33; antitoxin VapB33
JTY_RS06605	Rv1242	vapC33; ribonuclease VapC33
JTY_RS06610	Rv1243c	PE_PGRS23; PE-PGRS family protein PE_PGRS23
JTY_RS06615	Rv1244	lpqZ; lipoprotein LpqZ
JTY_RS06620	Rv1245c	short-chain type dehydrogenase/reductase
JTY_RS06625	Rv1246c	relE; toxin RelE
JTY_RS06630	Rv1247c	relB; antitoxin RelB
JTY_RS06635	Rv1248c	multifunctional 2-oxoglutarate dehydrogenase E1 component /2-oxoglutarate dehydrogenase dihydrolipoyllysine-residue succinyltransferase
JTY_RS06640	Rv1249c	membrane protein
JTY_RS06645	Rv1250	MFS-type drug transporter
JTY_RS06650	Rv1251c	hypothetical protein
JTY_RS06655	Rv1252c	lprE; lipoprotein LprE
JTY_RS06660	Rv1253	deaD; ATP-dependent RNA helicase DeaD
JTY_RS06665	Rv1254	acyltransferase
JTY_RS06670	Rv1255c	HTH-type transcriptional regulator
JTY_RS06675	Rv1258c	multidrug-efflux transporter
JTY_RS06680	Rv1259	udgB; uracil DNA glycosylase
JTY_RS06690	Rv1261c	hypothetical protein
JTY_RS06695	Rv1262c	hypothetical protein
JTY_RS06700	Rv1263	amiB2; amidase AmiB
JTY_RS06705	Rv1264	adenylyl cyclase
JTY_RS06710	Rv1265	hypothetical protein
JTY_RS06715	Rv1266c	pknH; serine/threonine-protein kinase PknH
JTY_RS06720	Rv1267c	embR; transcriptional regulator EmbR
JTY_RS06725	Rv1268c	hypothetical protein
JTY_RS06730	Rv1269c	hypothetical protein
JTY_RS06735	Rv1270c	lprA; lipoprotein LprA
JTY_RS06740	Rv1271c	hypothetical protein
JTY_RS06745	Rv1272c	drug ABC transporter ATP-binding protein
JTY_RS06750	Rv1273c	drug ABC transporter ATP-binding protein
JTY_RS06755	Rv1274	lprB; lipoprotein LprB
JTY_RS06760	Rv1275	lprC; lipoprotein LprC
JTY_RS06765	Rv1276c	hypothetical protein
JTY_RS06770	Rv1277	hypothetical protein
JTY_RS06775	Rv1278	hypothetical protein
JTY_RS06780	Rv1279	GMC-type oxidoreductase
JTY_RS06785	Rv1280c	oppA; oligopeptide ABC transporter substrate-binding lipoprotein OppA
JTY_RS06790	Rv1281c	oppD; oligopeptide ABC transporter ATP-binding protein OppD
JTY_RS06795	Rv1282c	oppC; oligopeptide ABC transporter permease OppC
JTY_RS06800	Rv1283c	oppB; oligopeptide ABC transporter permease OppB
JTY_RS06805	Rv1284	canA; beta-carbonic anhydrase
JTY_RS06810	Rv1285	cysD; sulfate adenylyltransferase subunit 2
JTY_RS06815	Rv1286	adenylyl-sulfate kinase
JTY_RS06820	Rv1287	HTH-type transcriptional regulator
JTY_RS06825	Rv1288	hypothetical protein
JTY_RS06830	Rv1289	hypothetical protein
JTY_RS06835	Rv1290c	hypothetical protein
JTY_RS06840	Rv1290A	hypothetical protein
JTY_RS06845	Rv1291c	hypothetical protein
JTY_RS06855	Rv1292	argS; arginine--tRNA ligase
JTY_RS06860	Rv1293	lysA; diaminopimelate decarboxylase
JTY_RS06865	Rv1294	thrA; homoserine dehydrogenase
JTY_RS06870	Rv1295	thrC; threonine synthase
JTY_RS06875	Rv2090	5'-3' exonuclease
JTY_RS06880	Rv1296	thrB; homoserine kinase
JTY_RS06890	Rv1297	rho; transcription termination factor Rho
JTY_RS06895	Rv1298	rpmE; 50S ribosomal protein L31
JTY_RS06900	Rv1299	prfA; peptide chain release factor PrfA
JTY_RS06905	Rv1300	hemK; release factor glutamine methyltransferase
JTY_RS06910	Rv1301	threonylcarbamoyl-AMP synthase
JTY_RS06915	Rv1302	rfe; decaprenyl-phosphate N-acetylglucosaminephosphotransferase
JTY_RS06920	Rv1303	hypothetical protein
JTY_RS06925	Rv1304	atpB; ATP synthase subunit A
JTY_RS06930	Rv1305	atpE; ATP synthase subunit C
JTY_RS06935	Rv1306	atpF; ATP synthase subunit B
JTY_RS06940	Rv1307	atpH; ATP synthase subunit b/delta
JTY_RS06945	Rv1308	atpA; ATP synthase subunit alpha
JTY_RS06950	Rv1309	atpG; ATP synthase subunit gamma
JTY_RS06955	Rv1310	atpD; ATP synthase subunit beta
JTY_RS06960	Rv1311	atpC; ATP synthase subunit epsilon
JTY_RS06965	Rv1312	hypothetical protein
JTY_RS06970	Rv3798	insertion sequence element IS1557 transposase
JTY_RS06975	Rv1314c	cob(I)yrinic acid a,c-diamide adenosyltransferase
JTY_RS06980	Rv1315	murA; UDP-N-acetylglucosamine 1-carboxyvinyltransferase
JTY_RS07000	Rv1316c	ogt; methylated-DNA--protein-cysteine methyltransferase
JTY_RS07005	Rv1317c	alkA; bifunctional regulatory protein/DNA repair enzyme AlkA
JTY_RS07010	Rv1318c	adenylate cyclase
JTY_RS07015	Rv1319c	adenylate cyclase
JTY_RS07020	Rv1320c	adenylate cyclase
JTY_RS07025	Rv1321	endonuclease NucS
JTY_RS07030	Rv1322	hypothetical protein
JTY_RS07035	Rv1322A	hypothetical protein
JTY_RS07040	Rv1323	fadA4; acetyl-CoA acetyltransferase
JTY_RS07045	Rv1324	thioredoxin
JTY_RS07050	Rv1325c	PE_PGRS24; PE-PGRS family protein PE_PGRS24
JTY_RS07055	Rv1326c	glgB; 1,4-alpha-glucan branching protein
JTY_RS07060	Rv1327c	glgE; alpha-1,4-glucan:maltose-1-phosphate maltosyltransferase
JTY_RS07065	Rv1328	glgP; glycogen phosphorylase
JTY_RS07070	Rv1329c	dinG; ATP-dependent helicase DinG
JTY_RS07075	Rv1330c	pncB1; nicotinic acid phosphoribosyltransferase PncB1
JTY_RS07080	Rv1331	ATP-dependent Clp protease adapter protein ClpS
JTY_RS07085	Rv1332	transcriptional regulator
JTY_RS07090	Rv1333	hydrolase
JTY_RS07095	Rv1334	mec; [CysO]-cysteine peptidase
JTY_RS07100	Rv1335	cysO; sulfur carrier protein CysO
JTY_RS07105	Rv1336	cysM; O-phosphoserine sulfhydrylase
JTY_RS07110	Rv1337	integral membrane protein
JTY_RS07115	Rv1338	murI; glutamate racemase
JTY_RS07120	Rv1339	hypothetical protein
JTY_RS07125	Rv1340	rphA; ribonuclease PH
JTY_RS07130	Rv1341	non-canonical purine NTP pyrophosphatase
JTY_RS07135	Rv1342c	hypothetical protein
JTY_RS07140	Rv1343c	lprD; lipoprotein LprD
JTY_RS07145	Rv1344	mbtL; acyl carrier protein MbtL
JTY_RS07150	Rv1345	mbtM; long-chain-fatty-acid--ACP ligase MbtM
JTY_RS07155	Rv1346	mbtN; acyl-[acyl-carrier-protein] dehydrogenase MbtN
JTY_RS07160	Rv1347c	mbtK; lysine N-acetyltransferase MbtK
JTY_RS07170	Rv1348	irtA; iron ABC transporter ATP-binding protein/permease IrtA
JTY_RS07175	Rv1349	irtB; iron ABC transporter ATP-binding protein/permease IrtB
JTY_RS07180	Rv1350	fabG2; 3-oxoacyl-ACP reductase FabG
JTY_RS07185	Rv1351	hypothetical protein
JTY_RS07190	Rv1352	hypothetical protein
JTY_RS07195	Rv1353c	HTH-type transcriptional regulator
JTY_RS07200	Rv1354c	hypothetical protein
JTY_RS07205	Rv1355c	moeY; molybdopterin biosynthesis protein MoeY
JTY_RS07210	Rv1356c
JTY_RS07215	Rv1357c	hypothetical protein
JTY_RS07220	Rv1358	transcriptional regulator
JTY_RS07225	Rv1359	transcriptional regulator
JTY_RS07235	Rv1360	oxidoreductase
JTY_RS07240	Rv1361c	PPE19; PPE family protein PPE19
JTY_RS07245	Rv1362c	membrane protein
JTY_RS07250	Rv1363c	membrane protein
JTY_RS07255	Rv1364c	sigma factor regulatory protein
JTY_RS07260	Rv1365c	rsfA; anti-sigma-F factor antagonist RsfA
JTY_RS07265	Rv1366	hypothetical protein
JTY_RS07270	Rv1366A	hypothetical protein
JTY_RS07275	Rv1367c	hypothetical protein
JTY_RS07280	Rv1368	lprF; lipoprotein LprF
JTY_RS07285	Rv1371	membrane protein
JTY_RS07290	Rv1372	alpha-pyrone synthesis polyketide synthase-like protein
JTY_RS07300	Rv1374c	hypothetical protein
JTY_RS07305	Rv1375	hypothetical protein
JTY_RS07310	Rv1376	hypothetical protein
JTY_RS07315	Rv1377c	transferase
JTY_RS07320	Rv1378c	hypothetical protein
JTY_RS07325	Rv1379	pyrR; bifunctional pyrimidine operon regulatory protein/uracil phosphoribosyltransferase
JTY_RS07330	Rv1380	pyrB; aspartate carbamoyltransferase
JTY_RS07335	Rv1381	pyrC; dihydroorotase
JTY_RS07340	Rv1382	hypothetical protein
JTY_RS07345	Rv1383	carA; carbamoyl-phosphate synthase small subunit
JTY_RS07350	Rv1384	carB; carbamoyl-phosphate synthase large subunit
JTY_RS07355	Rv1385	pyrF; orotidine 5'-phosphate decarboxylase
JTY_RS07360	Rv1386	PE15; PE family protein PE15
JTY_RS07365	Rv1387	PPE20; PPE family protein PPE20
JTY_RS07380	Rv1389	gmk; guanylate kinase
JTY_RS07385	Rv1390	rpoZ; DNA-directed RNA polymerase subunit omega
JTY_RS07390	Rv1391	dfp; bifunctional phosphopantothenoylcysteine decarboxylase/phosphopantothenate--cysteine ligase
JTY_RS07395	Rv1392	metK; S-adenosylmethionine synthetase
JTY_RS07400	Rv1393c	monoxygenase
JTY_RS07405	Rv1394c	cyp132; cytochrome P450 Cyp132
JTY_RS07410	Rv1395	HTH-type transcriptional regulator
JTY_RS07415	Rv1396c	PE_PGRS25; PE-PGRS family protein PE_PGRS25
JTY_RS07420	Rv1397c	vapC10; ribonuclease VapC10
JTY_RS07425	Rv1398c	vapB10; antitoxin VapB10
JTY_RS07430	Rv1399c	nlhH; carboxylesterase NlhH
JTY_RS07435	Rv1400c	lipI; lipase
JTY_RS07440	Rv1401	membrane protein
JTY_RS07445	Rv1402	priA; primosomal protein N'
JTY_RS07450	Rv1403c	methyltransferase
JTY_RS07455	Rv1404	transcriptional regulator
JTY_RS07460	Rv1405c	methyltransferase
JTY_RS07465	Rv1406	fmt; methionyl-tRNA formyltransferase
JTY_RS07470	Rv1407	fmu; 16S rRNA m5C967 methyltransferase
JTY_RS07475	Rv1408	rpe; ribulose-phosphate 3-epimerase
JTY_RS07480	Rv1409	ribG; bifunctional riboflavin biosynthesis diaminohydroxyphosphoribosylaminopyrimidine deaminase/5-amino-6-(5-phosphoribosylamino) uracil reductase
JTY_RS07485	Rv1410c	aminoglycosides/tetracycline-transport integral membrane protein
JTY_RS07490	Rv1411c	lprG; lipoprotein LprG
JTY_RS07495	Rv1412	ribC; riboflavin synthase
JTY_RS07500	Rv1413	hypothetical protein
JTY_RS07505	Rv1414	hypothetical protein
JTY_RS07510	Rv1415	ribA2; bifunctional riboflavin biosynthesis GTP cyclohydrolase II/3,4-dihydroxy-2-butanone 4-phosphate synthase
JTY_RS07515	Rv1416	ribH; 6,7-dimethyl-8-ribityllumazine synthase
JTY_RS07520	Rv1417	membrane protein
JTY_RS07525	Rv1418	lprH; lipoprotein LprH
JTY_RS07530	Rv1419	hypothetical protein
JTY_RS07535	Rv1420	uvrC; excinuclease ABC subunit UvrC
JTY_RS07540	Rv1421	hypothetical protein
JTY_RS07545	Rv1422	hypothetical protein
JTY_RS07550	Rv1423	whiA; transcriptional regulator WhiA
JTY_RS07555	Rv1424c	membrane protein
JTY_RS07560	Rv1425	diacyglycerol O-acyltransferase
JTY_RS07565	Rv1426c	lipO; esterase LipO
JTY_RS07570	Rv1427c	fadD12; acyl-CoA synthetase
JTY_RS07575	Rv1428c	hypothetical protein
JTY_RS07580	Rv1429	hypothetical protein
JTY_RS07585	Rv1430	PE16; PE family protein PE16
JTY_RS07590	Rv1431	hypothetical protein
JTY_RS07595	Rv1432	dehydrogenase
JTY_RS07605	Rv1434	hypothetical protein
JTY_RS07610	Rv1435c	hypothetical protein
JTY_RS07615	Rv1436	gap; glyceraldehyde 3-phosphate dehydrogenase
JTY_RS07620	Rv1437	pgk; phosphoglycerate kinase
JTY_RS07625	Rv1438	tpi; triosephosphate isomerase
JTY_RS07635	Rv1439c	hypothetical protein
JTY_RS07640	Rv1440	secG; protein-export membrane protein SecG
JTY_RS07645	Rv1441c	PE_PGRS26; PE-PGRS family protein PE_PGRS26
JTY_RS07650	Rv1442	bisC; biotin sulfoxide reductase BisC
JTY_RS07655	Rv1443c	hypothetical protein
JTY_RS07670	Rv1444c	hypothetical protein
JTY_RS07675	Rv1445c	devB; 6-phosphogluconolactonase
JTY_RS07680	Rv1446c	opcA; OXPP cycle protein OpcA
JTY_RS07685	Rv1447c	zwf2; glucose-6-phosphate 1-dehydrogenase
JTY_RS07690	Rv1448c	tal; transaldolase
JTY_RS07695	Rv1449c	tkt; transketolase
JTY_RS07700	Rv1451	protoheme IX farnesyltransferase
JTY_RS07705	Rv1450c	PE_PGRS27; PE-PGRS family protein PE_PGRS27
JTY_RS07710	Rv1451	protoheme IX farnesyltransferase
JTY_RS07715	Rv1452c	PE_PGRS28; PE-PGRS family protein PE_PGRS28
JTY_RS07720	Rv1453	transcriptional activator protein
JTY_RS07725	Rv1454c	qor; quinone reductase
JTY_RS07730	Rv1455	hypothetical protein
JTY_RS07735	Rv1456c	antibiotic ABC transporter permease
JTY_RS07740	Rv1457c	antibiotic ABC transporter permease
JTY_RS07745	Rv1458c	antibiotic ABC transporter ATP-binding protein
JTY_RS07750	Rv1459c	alpha-(1-6)-mannopyranosyltransferase
JTY_RS07755	Rv1460	transcriptional regulator
JTY_RS07760	Rv1461	hypothetical protein
JTY_RS07765	Rv1462	hypothetical protein
JTY_RS07770	Rv1463	ABC transporter ATP-binding protein
JTY_RS07775	Rv1464	csd; cysteine desulfurase
JTY_RS07780	Rv1465	nitrogen fixation related protein
JTY_RS07785	Rv1466	hypothetical protein
JTY_RS07790	Rv1467c	fadE15; acyl-CoA dehydrogenase
JTY_RS07795	Rv1468c	PE_PGRS29; PE-PGRS family protein PE_PGRS29
JTY_RS07800	Rv1469	ctpD; cobalt/nickel-exporting P-type ATPase
JTY_RS07805	Rv1470	trxA; thioredoxin TrxA
JTY_RS07810	Rv1471	trxB1; thioredoxin
JTY_RS07815	Rv1472	echA12; enoyl-CoA hydratase EchA12
JTY_RS07820	Rv1473	macrolide ABC transporter ATP-binding protein
JTY_RS07825	Rv1473A	transcriptional regulator
JTY_RS07830	Rv1474c	transcriptional regulator
JTY_RS07835	Rv1475c	acn; iron-regulated aconitate hydratase
JTY_RS07840	Rv1476	membrane protein
JTY_RS07845	Rv1477	ripA; peptidoglycan endopeptidase RipA
JTY_RS07850	Rv1478	peptidoglycan endopeptidase RipB
JTY_RS07855	Rv1479	moxR1; transcriptional regulator MoxR1
JTY_RS07860	Rv1480	hypothetical protein
JTY_RS07865	Rv1481	membrane protein
JTY_RS07870	Rv1482c	hypothetical protein
JTY_RS07875	Rv1483	fabG1; 3-oxoacyl-ACP reductase FabG
JTY_RS07880	Rv1484	inhA; NADH-dependent enoyl-[ACP] reductase
JTY_RS07885	Rv1485	hemZ; ferrochelatase
JTY_RS07890	Rv1486c	hypothetical protein
JTY_RS07895	Rv1487	hypothetical protein
JTY_RS07900	Rv1488	hypothetical protein
JTY_RS07905	Rv1489	hypothetical protein
JTY_RS07910	Rv1489A	hypothetical protein
JTY_RS07915	Rv1490	membrane protein
JTY_RS07920	Rv1491c	TVP38/TMEM64 family membrane protein
JTY_RS07925	Rv1492	mutA; methylmalonyl-CoA mutase small subunit
JTY_RS07930	Rv1493	mutB; methylmalonyl-CoA mutase large subunit
JTY_RS07935	Rv1494	mazE4; antitoxin MazE4
JTY_RS07940	Rv1495	mazF4; mRNA interferase MazF4
JTY_RS07945	Rv1496	transport system kinase
JTY_RS07950	Rv1497	lipL; esterase LipL
JTY_RS07955	Rv1498c	methyltransferase
JTY_RS07960	Rv1498A	hypothetical protein
JTY_RS07965	Rv1499	hypothetical protein
JTY_RS07970	Rv1500	glycosyltransferase
JTY_RS07975	Rv1501	hypothetical protein
JTY_RS07980	Rv1502	hypothetical protein
JTY_RS07990	Rv1505c	hypothetical protein
JTY_RS07995	Rv1517	hypothetical protein
JTY_RS08000	Rv1518	hypothetical protein
JTY_RS08005	Rv1519	hypothetical protein
JTY_RS08010	Rv1520	sugar transferase
JTY_RS08015	Rv1521	fadD25; fatty-acid--CoA ligase FadD25
JTY_RS08020	Rv1522c	mmpL12; transmembrane transport protein MmpL12
JTY_RS08025	Rv1523	methyltransferase
JTY_RS08030	Rv1524	glycosyltransferase
JTY_RS08035	Rv1525	wbbL2; rhamnosyl transferase WbbL
JTY_RS08040	Rv1526c	glycosyltransferase
JTY_RS08045	Rv1527c	pks5; polyketide synthase
JTY_RS08050	Rv1528c
JTY_RS08055	Rv1529	fadD24; fatty-acid--CoA ligase FadD24
JTY_RS08060	Rv1530	adh; alcohol dehydrogenase
JTY_RS08065	Rv1531	hypothetical protein
JTY_RS08070	Rv1532c	hypothetical protein
JTY_RS08075	Rv1533	monooxygenase
JTY_RS08080	Rv1534	transcriptional regulator
JTY_RS08085	Rv1535	hypothetical protein
JTY_RS08090	Rv1536	ileS; isoleucine--tRNA ligase
JTY_RS08095	Rv1537	dinX; DNA polymerase IV
JTY_RS08100	Rv1538c	ansA; L-aparaginase
JTY_RS08105	Rv1539	lspA; lipoprotein signal peptidase
JTY_RS08110	Rv1540	RNA pseudouridine synthase
JTY_RS08115	Rv1541c	lprI; lipoprotein LprI
JTY_RS08120	Rv1542c	glbN; hemoglobin GlbN
JTY_RS08125	Rv1543	oxidoreductase
JTY_RS08130	Rv1544	ketoacyl reductase
JTY_RS08135	Rv1545	hypothetical protein
JTY_RS08140	Rv1546	hypothetical protein
JTY_RS08145	Rv1547	dnaE1; DNA polymerase III subunit alpha
JTY_RS08150	Rv1548c	PPE21; PPE family protein PPE21
JTY_RS08155	Rv1550	fadD11; fatty-acid--CoA ligase FadD11
JTY_RS08160	Rv1551	plsB1; acyltransferase PlsB
JTY_RS08165	Rv1552	frdA; fumarate reductase flavoprotein subunit
JTY_RS08170	Rv1553	frdB; fumarate reductase iron-sulfur subunit
JTY_RS08175	Rv1554	frdC; fumarate reductase membrane anchor subunit
JTY_RS08180	Rv1555	frdD; fumarate reductase membrane anchor subunit
JTY_RS08185	Rv1556	HTH-type transcriptional regulator
JTY_RS08190	Rv0506	mmpS2; membrane protein MmpS2
JTY_RS08195	Rv1557	mmpL6; transmembrane transport protein MmpL6
JTY_RS08200	Rv1558	hypothetical protein
JTY_RS08205	Rv1559	ilvA; threonine dehydratase IlvA
JTY_RS08210	Rv1560	vapB11; antitoxin VapB11
JTY_RS08215	Rv1561	vapC11; ribonuclease VapC11
JTY_RS08225	Rv1563c	treY; maltooligosyl trehalose synthase
JTY_RS08230	Rv1564c	treX; maltooligosyl trehalose synthase
JTY_RS08235	Rv1565c	acyltransferase
JTY_RS08240	Rv1566c	hypothetical protein
JTY_RS08250	Rv1568	bioA; adenosylmethionine--8-amino-7-oxononanoate aminotransferase BioA
JTY_RS08255	Rv1569	bioF1; 8-amino-7-oxononanoate synthase
JTY_RS08260	Rv1570	bioD; ATP-dependent dethiobiotin synthetase BioD
JTY_RS08265	Rv1571	hypothetical protein
JTY_RS08270	Rv3467	hypothetical protein
JTY_RS08275	Rv1589	bioB; biotin synthetase
JTY_RS08280	Rv1590	hypothetical protein
JTY_RS08285	Rv1591	transmembrane protein
JTY_RS08290	Rv1592c	hypothetical protein
JTY_RS08295	Rv1593c	hypothetical protein
JTY_RS08300	Rv1594	nadA; quinolinate synthetase A
JTY_RS08305	Rv1595	nadB; L-aspartate oxidase
JTY_RS08310	Rv1596	nadC; nicotinate-nucleotide pyrophosphatase
JTY_RS08315	Rv1597	hypothetical protein
JTY_RS08320	Rv1598c	hypothetical protein
JTY_RS08325	Rv1599	hisD; histidinol dehydrogenase
JTY_RS08330	Rv1600	hisC1; histidinol-phosphate aminotransferase
JTY_RS08335	Rv1601	hisB; imidazole glycerol-phosphate dehydratase
JTY_RS08340	Rv1602	hisH; imidazole glycerol phosphate synthase subunit HisH
JTY_RS08345	Rv1603	hisA; 1-(5-phosphoribosyl)-5-((5- phosphoribosylamino)methylideneamino)imidazole-4- carboxamide isomerase
JTY_RS08350	Rv1604	impA; inositol-monophosphatase ImpA
JTY_RS08355	Rv1605	hisF; imidazole glycerol phosphate synthase subunit HisF
JTY_RS08360	Rv1606	hisI; phosphoribosyl-AMP cyclohydrolase
JTY_RS08365	Rv1607	chaA; ionic transporter integral membrane protein ChaA
JTY_RS08370	Rv1608c	bcpB; peroxiredoxin
JTY_RS08375	Rv1609	trpE; anthranilate synthase component I
JTY_RS08380	Rv1610	membrane protein
JTY_RS08385	Rv1611	trpC; indole-3-glycerol phosphate synthase
JTY_RS08390	Rv1612	trpB; tryptophan synthase subunit beta
JTY_RS08395	Rv1613	trpA; tryptophan synthase subunit alpha
JTY_RS08400	Rv1614	lgt; prolipoprotein diacylglyceryl transferase
JTY_RS08405	Rv1615	membrane protein
JTY_RS08410	Rv1616	hypothetical protein
JTY_RS08415	Rv1617	pykA; pyruvate kinase
JTY_RS08420	Rv1618	tesB1; acyl-CoA thioesterase II
JTY_RS08425	Rv1619	hypothetical protein
JTY_RS08430	Rv1620c	cydC; cytochrome biosyntheisis ABC transporter ATP-binding protein/permease CydC
JTY_RS08435	Rv1621c	cydD; cytochrome biosyntheisis ABC transporter ATP-binding protein/permease CydD
JTY_RS08440	Rv1622c	cydB; cytochrome D ubiquinol oxidase subunit II CydB
JTY_RS08445	Rv1623c	cydA; cytochrome D ubiquinol oxidase subunit I CydA
JTY_RS08450	Rv1624c	membrane protein
JTY_RS08455	Rv1625c	cya; adenylate cyclase
JTY_RS08465	Rv1626	two-component system transcriptional regulator
JTY_RS08470	Rv1627c	nonspecific lipid-transfer protein
JTY_RS08475	Rv1628c	hypothetical protein
JTY_RS08480	Rv1629	polA; DNA polymerase I
JTY_RS08485	Rv1630	rpsA; 30S ribosomal protein S1
JTY_RS08490	Rv1631	coaE; dephospho-CoA kinase CoaE
JTY_RS08495	Rv1632c	hypothetical protein
JTY_RS08500	Rv1633	uvrB; excinuclease ABC subunit UvrB
JTY_RS08505	Rv1634	multidrug-efflux transporter
JTY_RS08510	Rv1635c	mannosyltransferase
JTY_RS08515	Rv1636	TB15.3; iron-regulated universal stress protein
JTY_RS08520	Rv1637c	hypothetical protein
JTY_RS08525	Rv1638	uvrA; excinuclease ABC subunit UvrA
JTY_RS08530	Rv1638A	hypothetical protein
JTY_RS08535	Rv1639c	hypothetical protein
JTY_RS08540	Rv1640c	lysX; bifunctional lysine--tRNA ligase/phosphatidylglycerol lysyltransferase
JTY_RS08545	Rv1641	infC; initiation factor IF-3
JTY_RS08550	Rv1642	rpmI; 50S ribosomal protein L35
JTY_RS08555	Rv1643	rplT; 50S ribosomal protein L20
JTY_RS08560	Rv1644	tsnR; 23S rRNA methyltransferase TsnR
JTY_RS08565	Rv1645c	hypothetical protein
JTY_RS08570	Rv1646	PE17; PE family protein PE17
JTY_RS08575	Rv1647	adenylate cyclase
JTY_RS08580	Rv1648	transmembrane protein
JTY_RS08585	Rv1649	pheS; phenylalanine--tRNA ligase subunit alpha
JTY_RS08590	Rv1650	pheT; phenylalanine--tRNA ligase subunit beta
JTY_RS08595	Rv1651c	PE_PGRS30; PE-PGRS family protein PE_PGRS30
JTY_RS08600	Rv1652	argC; N-acetyl-gamma-glutamyl-phoshate reductase
JTY_RS08605	Rv1653	argJ; bifunctional glutamate N-acetyltransferase/amino-acid acetyltransferase
JTY_RS08610	Rv1654	argB; acetylglutamate kinase
JTY_RS08615	Rv1655	argD; acetylornithine aminotransferase
JTY_RS08620	Rv1656	argF; ornithine carbamoyltransferase
JTY_RS08625	Rv1657	argR; arginine repressor
JTY_RS08630	Rv1658	argG; argininosuccinate synthase
JTY_RS08635	Rv1659	argH; argininosuccinate lyase
JTY_RS08640	Rv1660	pks10; chalcone synthase
JTY_RS08645	Rv1661	pks7; polyketide synthase
JTY_RS08650	Rv1662	pks8; polyketide synthase
JTY_RS08655	Rv1663	pks17; polyketide synthase
JTY_RS08660	Rv1664	pks9; polyketide synthase
JTY_RS08665	Rv1665	pks11; chalcone synthase
JTY_RS08670	Rv1666c	cyp139; cytochrome P450 Cyp139
JTY_RS08675	Rv2477c	macrolide ABC transporter ATP-binding protein
JTY_RS08680	Rv1669	hypothetical protein
JTY_RS08685	Rv1670	hypothetical protein
JTY_RS08690	Rv1671	membrane protein
JTY_RS08695	Rv1672c	integral membrane transport protein
JTY_RS08700	Rv1673c	hypothetical protein
JTY_RS08705	Rv1674c	transcriptional regulator
JTY_RS08710	Rv1675c	cmr; HTH-type transcriptional regulator Cmr
JTY_RS08715	Rv1676	hypothetical protein
JTY_RS08720	Rv1677	dsbF; lipoprotein DsbF
JTY_RS08725	Rv1678	integral membrane protein
JTY_RS08730	Rv1679	fadE16; acyl-CoA dehydrogenase FadE16
JTY_RS08735	Rv1680	hypothetical protein
JTY_RS08740	Rv1681	moeX; molybdopterin biosynthesis protein MoeX
JTY_RS08745	Rv1682	hypothetical protein
JTY_RS08750	Rv1683	bifunctional long-chain acyl-CoA synthase/lipase
JTY_RS08755	Rv1684	hypothetical protein
JTY_RS08760	Rv1685c	hypothetical protein
JTY_RS08765	Rv1686c	ABC transporter permease
JTY_RS08770	Rv1687c	ABC transporter ATP-binding protein
JTY_RS08775	Rv1688	mpg; 3-methyladenine DNA glycosylase
JTY_RS08780	Rv1689	tyrS; tyrosine--tRNA ligase
JTY_RS08785	Rv1690	lprJ; lipoprotein LprJ
JTY_RS08790	Rv1691	hypothetical protein
JTY_RS08795	Rv1692	phosphatase
JTY_RS08800	Rv1693	hypothetical protein
JTY_RS08805	Rv1694	tlyA; 16S/23S rRNA (cytidine-2'-O)-methyltransferase TlyA
JTY_RS08810	Rv1695	ppnK; inorganic polyphosphate/ATP-NAD kinase
JTY_RS08815	Rv1696	recN; DNA repair protein RecN
JTY_RS08820	Rv1697	hypothetical protein
JTY_RS08825	Rv1698	mctB; copper transporter MctB
JTY_RS08830	Rv1699	pyrG; CTP synthase
JTY_RS08835	Rv1700	NUDIX hydrolase
JTY_RS08840	Rv1701	tyrosine recombinase XerD
JTY_RS08845	Rv1702c	hypothetical protein
JTY_RS08850	Rv1703c	methyltransferase
JTY_RS08855	Rv1704c	cycA; D-serine/alanine/glycine transporter protein CycA
JTY_RS08860	Rv1705c	PPE22; PPE family protein PPE22
JTY_RS08865	Rv1706c	PPE23; PPE family protein PPE23
JTY_RS08870	Rv1706A	hypothetical protein
JTY_RS08875	Rv1707	transmembrane protein
JTY_RS08880	Rv1708	initiation inhibitor protein
JTY_RS08885	Rv1709	scpA; segregation and condensation protein ScpA
JTY_RS08890	Rv1710	scpB; segregation and condensation protein ScpB
JTY_RS08895	Rv1711	RNA pseudouridine synthase
JTY_RS08900	Rv1712	cmk; cytidylate kinase
JTY_RS08905	Rv1713	engA; GTPase Der
JTY_RS08910	Rv1714	oxidoreductase
JTY_RS08915	Rv1715	fadB3; 3-hydroxybutyryl-CoA dehydrogenase FadB
JTY_RS08920	Rv1716	hypothetical protein
JTY_RS08925	Rv1717	hypothetical protein
JTY_RS08935	Rv1719	transcriptional regulator
JTY_RS08945	Rv1720c	vapC12; ribonuclease VapC12
JTY_RS08950	Rv1721c	vapB12; antitoxin VapB12
JTY_RS08955	Rv1722	carboxylase
JTY_RS08960	Rv1723	hydrolase
JTY_RS08965	Rv1724c	hypothetical protein
JTY_RS08970	Rv1725c	hypothetical protein
JTY_RS08975	Rv1726	oxidoreductase
JTY_RS08980	Rv1727	hypothetical protein
JTY_RS08985	Rv1728c	hypothetical protein
JTY_RS08990	Rv1729c	S-adenosylmethionine-dependent methyltransferase
JTY_RS08995	Rv1730c	penicillin-binding protein
JTY_RS09000	Rv1731	gabD2; succinate-semialdehyde dehydrogenase
JTY_RS09005	Rv1732c	hypothetical protein
JTY_RS09010	Rv1733c
JTY_RS09015	Rv1748
JTY_RS09020	Rv1749c
JTY_RS09025	Rv1735a	hypothetical protein
JTY_RS09035	Rv1737c	narK2; nitrate/nitrite transporter
JTY_RS09040	Rv1738
JTY_RS09045	Rv1739c	sulfate ABC transporter permease
JTY_RS09050	Rv1740	vapB34; antitoxin VapB34
JTY_RS09055	Rv1741	vapC34; ribonuclease VapC34
JTY_RS09065	Rv1743	pknE; serine/threonine-protein kinase PknE
JTY_RS09070	Rv1744c	membrane protein
JTY_RS09075	Rv1745c	idi; isopentenyl-diphosphate delta-isomerase
JTY_RS09080	Rv1746	pknF; serine/threonine-protein kinase PknF
JTY_RS09085	Rv1747	ABC transporter ATP-binding protein/permease
JTY_RS09090	Rv1748	hypothetical protein
JTY_RS09095	Rv1749c	integral membrane protein
JTY_RS09100	Rv1750c	fadD1; fatty-acid--CoA ligase FadD1
JTY_RS09105	Rv1751	oxidoreductase
JTY_RS09110	Rv1752	hypothetical protein
JTY_RS09115	Rv1753c	PPE24; PPE family protein PPE24
JTY_RS09120	Rv1754c	hypothetical protein
JTY_RS09125	Rv2351c	plcA; membrane-associated phospholipase A
JTY_RS09145	Rv1758	cut1; cutinase
JTY_RS09165	Rv1761c	hypothetical protein
JTY_RS09170	Rv1762c	hypothetical protein
JTY_RS09180	Rv2015c	hypothetical protein
JTY_RS09190	Rv1766	hypothetical protein
JTY_RS09195	Rv1767	hypothetical protein
JTY_RS09200	Rv1768	PE_PGRS31; PE-PGRS family protein PE_PGRS31
JTY_RS09205	Rv1769	hypothetical protein
JTY_RS09210	Rv1770	hypothetical protein
JTY_RS09215	Rv1771	L-gulono-1,4-lactone dehydrogenase
JTY_RS09220	Rv1772	hypothetical protein
JTY_RS09225	Rv1773c	transcriptional regulator
JTY_RS09230	Rv1774	oxidoreductase
JTY_RS09235	Rv1775	hypothetical protein
JTY_RS09240	Rv1776c	transcriptional regulator
JTY_RS09245	Rv1777	cyp144; cytochrome P450 Cyp144
JTY_RS09250	Rv1778c	hypothetical protein
JTY_RS09255	Rv1779c	integral membrane protein
JTY_RS09260	Rv1780	hypothetical protein
JTY_RS09265	Rv1781c	malQ; 4-alpha-glucanotransferase
JTY_RS09270	Rv1782	eccB5; ESX-5 type VII secretion system protein EccB5
JTY_RS09275	Rv1783	eccC5; ESX-5 type VII secretion system protein EccC5
JTY_RS09280	Rv1785c	cyp143; cytochrome P450 Cyp143
JTY_RS09285	Rv1786	ferredoxin
JTY_RS09290	Rv1787	PPE25; PPE family protein PPE25
JTY_RS09295	Rv1788	PE18; PE family protein PE18
JTY_RS09300	Rv1789	PPE26; PPE family protein PPE26
JTY_RS09305	Rv1790	PPE27; PPE family protein PPE27
JTY_RS09310	Rv1791	PE19; PE family protein PE19
JTY_RS09315	Rv1197	esxK; ESAT-6 like protein EsxK
JTY_RS09320	Rv1793	esxN; ESAT-6 like protein EsxN
JTY_RS09325	Rv1794	hypothetical protein
JTY_RS09330	Rv1795	eccD5; ESX-5 type VII secretion system protein EccD
JTY_RS09335	Rv1796	mycP5; membrane-anchored mycosin MycP
JTY_RS09340	Rv1797	eccE5; ESX-5 type VII secretion system protein EccE
JTY_RS09345	Rv1798	eccA5; ESX-5 type VII secretion system protein EccA
JTY_RS09350	Rv1799	lppT; lipoprotein LppT
JTY_RS09355	Rv1800	PPE28; PPE family protein PPE28
JTY_RS09360	Rv1801	PPE29; PPE family protein PPE29
JTY_RS09365	Rv1802	PPE30; PPE family protein PPE30
JTY_RS09370	Rv1803c	PE_PGRS32; PE-PGRS family protein PE_PGRS32
JTY_RS09375	Rv1803c	PE_PGRS32; PE-PGRS family protein PE_PGRS32
JTY_RS09380	Rv1804c	hypothetical protein
JTY_RS09385	Rv1805c
JTY_RS09390	Rv1806
JTY_RS09395	Rv1807
JTY_RS09400	Rv1808	PPE32; PPE family protein PPE32
JTY_RS09410	Rv1810	hypothetical protein
JTY_RS09415	Rv1811	mgtC; Mg2+ transport P-type ATPase MgtC
JTY_RS09420	Rv1812c
JTY_RS09425	Rv1813c
JTY_RS09430	Rv1814	erg3; membrane-bound C-5 sterol desaturase
JTY_RS09435	Rv1815	hypothetical protein
JTY_RS09440	Rv1816	HTH-type transcriptional regulator
JTY_RS09445	Rv1817	flavoprotein
JTY_RS09450	Rv1818c	PE_PGRS33; PE-PGRS family protein PE_PGRS33
JTY_RS09455	Rv1819c	bacA; vitamin B12 transport ATP-binding protein BacA
JTY_RS09460	Rv1820	ilvG; acetolactate synthase large subunit IlvG
JTY_RS09465	Rv1821	secA2; accessory Sec system translocase SecA2
JTY_RS09470	Rv1822	pgsA2; CDP-diacylglycerol--glycerol-3-phosphate 3-phosphatidyltransferase
JTY_RS09475	Rv1823	hypothetical protein
JTY_RS09480	Rv1824	hypothetical protein
JTY_RS09485	Rv1825	hypothetical protein
JTY_RS09490	Rv1826	gcvH; glycine cleavage system protein H
JTY_RS09495	Rv1827	garA; glycogen accumulation regulator GarA
JTY_RS09500	Rv1828	HTH-type transcriptional regulator
JTY_RS09505	Rv1829	hypothetical protein
JTY_RS09510	Rv1830	HTH-type transcriptional regulator
JTY_RS09520	Rv1832	gcvB; glycine dehydrogenase
JTY_RS09525	Rv1833c	haloalkane dehalogenase
JTY_RS09530	Rv1834	lipZ; hydrolase
JTY_RS09535	Rv1835c	serine esterase
JTY_RS09540	Rv1836c	hypothetical protein
JTY_RS09545	Rv1837c	glcB; malate synthase
JTY_RS09550	Rv1838c	vapC13; ribonuclease VapC13
JTY_RS09555	Rv1839c	vapB13; antitoxin VapB13
JTY_RS09570	Rv1841c	hypothetical protein
JTY_RS09575	Rv1842c	hypothetical protein
JTY_RS09580	Rv1843c	guaB1; inosine-5'-monophosphate dehydrogenase
JTY_RS09590	Rv1845c	blaR; sensor-transducer protein BlaR
JTY_RS09595	Rv1846c	blaI; transcriptional repressor BlaI
JTY_RS09600	Rv1847	esterase
JTY_RS09605	Rv1848	ureA; urease subunit gamma
JTY_RS09610	Rv1849	ureB; urease subunit beta
JTY_RS09615	Rv1850	ureC; urease subunit alpha
JTY_RS09620	Rv1851	ureF; urease accessory protein UreF
JTY_RS09625	Rv1852	ureG; urease accessory protein UreG
JTY_RS09630	Rv1853	ureD; urease accessory protein UreD
JTY_RS09635	Rv1854c	ndh; NADH dehydrogenase
JTY_RS09640	Rv1855c	oxidoreductase
JTY_RS09645	Rv1856c	oxidoreductase
JTY_RS09650	Rv1857	modA; molybdate ABC transporter substrate-binding lipoprotein ModA
JTY_RS09655	Rv1858	modB; molybdenum ABC transporter permease ModB
JTY_RS09660	Rv1859	modC; molybdenum ABC transporter ATP-binding protein ModC
JTY_RS09665	Rv1860	apa; hypothetical protein
JTY_RS09670	Rv1861	transmembrane protein
JTY_RS09675	Rv1862	adhA; alcohol dehydrogenase A
JTY_RS09680	Rv1863c	integral membrane protein
JTY_RS09685	Rv1864c	hypothetical protein
JTY_RS09690	Rv1865c	short-chain type dehydrogenase
JTY_RS09695	Rv1866	hypothetical protein
JTY_RS09700	Rv1867	hypothetical protein
JTY_RS09705	Rv1868	hypothetical protein
JTY_RS09710	Rv1869c	reductase
JTY_RS09715	Rv1870c	hypothetical protein
JTY_RS09720	Rv1871c	hypothetical protein
JTY_RS09725	Rv1872c	lldD2; L-lactate dehydrogenase
JTY_RS09730	Rv1873	hypothetical protein
JTY_RS09735	Rv1874	hypothetical protein
JTY_RS09740	Rv1875	hypothetical protein
JTY_RS09745	Rv1876	bfrA; bacterioferritin BfrA
JTY_RS09760	Rv1878	glnA3; glutamine synthetase GlnA
JTY_RS09765	Rv1879	hypothetical protein
JTY_RS09770	Rv1880c	cyp140; cytochrome P450 Cyp140
JTY_RS09775	Rv1881c	lppE; lipoprotein LppE
JTY_RS09780	Rv1882c	short-chain type dehydrogenase/reductase
JTY_RS09785	Rv1883c	hypothetical protein
JTY_RS09790	Rv1884c	rpfC; resuscitation-promoting factor RpfC
JTY_RS09795	Rv1885c	chorismate mutase
JTY_RS09800	Rv1886c	fbpB; diacylglycerol acyltransferase/mycolyltransferase Ag85B
JTY_RS09805	Rv1887	hypothetical protein
JTY_RS09810	Rv1887	hypothetical protein
JTY_RS09820	Rv1890c	hypothetical protein
JTY_RS09825	Rv1891	hypothetical protein
JTY_RS09830	Rv1892	membrane protein
JTY_RS09835	Rv1893	hypothetical protein
JTY_RS09840	Rv1894c	hypothetical protein
JTY_RS09845	Rv1895	zinc-binding alcohol dehydrogenase
JTY_RS09850	Rv1895	zinc-binding alcohol dehydrogenase
JTY_RS09855	Rv1896c	S-adenosyl-L-methionine-dependent methyltransferase
JTY_RS09860	Rv1897c	D-tyrosyl-tRNA(Tyr) deacylase
JTY_RS09865	Rv1898	hypothetical protein
JTY_RS09875	Rv1900c	lipJ; lignin peroxidase LipJ
JTY_RS09880	Rv1901	cinA; competence damage-inducible protein CinA
JTY_RS09885	Rv1902c	nanT; sialic acid-transport integral membrane protein NanT
JTY_RS09890	Rv1903	membrane protein
JTY_RS09895	Rv1904	hypothetical protein
JTY_RS09900	Rv1905c	aao; D-amino acid oxidase
JTY_RS09905	Rv1906c	hypothetical protein
JTY_RS09910	Rv1907c	hypothetical protein
JTY_RS09915	Rv1908c	katG; catalase-peroxidase
JTY_RS09920	Rv1909c	furA; ferric uptake regulation protein FurA
JTY_RS09925	Rv1910c	hypothetical protein
JTY_RS09930	Rv1911c	lppC; lipoprotein LppC
JTY_RS09935	Rv1912c	fadB5; oxidoreductase FadB
JTY_RS09940	Rv1913	hypothetical protein
JTY_RS09945	Rv1914c	hypothetical protein
JTY_RS09950	Rv1916	aceAb; isocitrate lyase AceAb
JTY_RS09955	Rv1917c	PPE34; PPE family protein PPE34
JTY_RS09965	Rv1919c	hypothetical protein
JTY_RS09970	Rv1920	membrane protein
JTY_RS09975	Rv1921c	lppF; lipoprotein LppF
JTY_RS09980	Rv1922	lipoprotein
JTY_RS09985	Rv1923	lipD; lipase LipD
JTY_RS09990	Rv1924c	hypothetical protein
JTY_RS09995	Rv1925	fadD31; fatty-acid--CoA ligase FadD31
JTY_RS10000	Rv1926c	mpt63; immunogenic protein Mpt63
JTY_RS10005	Rv1927	hypothetical protein
JTY_RS10010	Rv1928c	short-chain type dehydrogenase/reductase
JTY_RS10015	Rv1929c	hypothetical protein
JTY_RS10020	Rv1930c	hypothetical protein
JTY_RS10025	Rv1931c	transcriptional regulator
JTY_RS10030	Rv1932	tpx; 2-Cys peroxiredoxin
JTY_RS10035	Rv1933c	fadE18; acyl-CoA dehydrogenase FadE18
JTY_RS10040	Rv1934c	fadE17; acyl-CoA dehydrogenase FadE17
JTY_RS10045	Rv1935c	echA13; enoyl-CoA hydratase EchA13
JTY_RS10050	Rv1936	monooxygenase
JTY_RS10055	Rv1937	oxygenase
JTY_RS10060	Rv1938	ephB; epoxide hydrolase EphB
JTY_RS10065	Rv1939	oxidoreductase
JTY_RS10070	Rv1940	ribA1; riboflavin biosynthesis protein RibA
JTY_RS10075	Rv1941	short-chain type dehydrogenase/reductase
JTY_RS10080	Rv1942c	mazF5; toxin MazF5
JTY_RS10090	Rv1944c	hypothetical protein
JTY_RS10095	Rv1148c	hypothetical protein
JTY_RS10100	Rv1946c	lppG; lipoprotein
JTY_RS10105	Rv1947	hypothetical protein
JTY_RS10110
JTY_RS10120	Rv2077c	transmembrane protein
JTY_RS10125	Rv1950c	hypothetical protein
JTY_RS10
JTY_RS10135	Rv1952	vapB14; antitoxin VapB14
JTY_RS10140	Rv1953	vapC14; ribonuclease VapC14
JTY_RS10170	Rv1959c	parE1; toxin ParE1
JTY_RS10175	Rv1960c	parD1; antitoxin ParD1
JTY_RS10185	Rv1962c	vapC35; ribonuclease VapC35
JTY_RS10190	Rv1962A	vapB35; antitoxin VapB35
JTY_RS10195	Rv1963c	mce3R; transcriptional repressor Mce3R
JTY_RS10205	Rv1964	yrbE3A; integral membrane protein
JTY_RS10215	Rv1979c	permease
JTY_RS10220	Rv1980c	mpt64; immunogenic protein Mpt64
JTY_RS10225	Rv1981c	nrdF1; ribonucleoside-diphosphate reductase subunit beta NrdF1
JTY_RS10230	Rv1982c	vapC36; ribonuclease VapC36
JTY_RS10235	Rv1982A	vapB36; antitoxin VapB36
JTY_RS10240	Rv1983	PE_PGRS35; PE-PGRS family protein PE_PGRS35
JTY_RS10245	Rv1984c	cfp21; cutinase
JTY_RS10250	RV1984a	hypothetical protein
JTY_RS10255	Rv1985c	HTH-type transcriptional regulator
JTY_RS10260	Rv1986	amino acid transporter
JTY_RS10265	Rv1987	chitinase
JTY_RS10270	Rv1988	erm(37); 23S rRNA (adenine(2058)-N(6))-methyltransferase Erm(37)
JTY_RS10275	Rv1989c	hypothetical protein
JTY_RS10280	Rv1990c	transcriptional regulator
JTY_RS10295	Rv1991c	mazF6; mRNA interferase MazF6
JTY_RS10300	Rv1991A	mazE6; antitoxin MazE6
JTY_RS10305	Rv1992c	ctpG; cation transporter ATPase G
JTY_RS10310	Rv1993c	hypothetical protein
[truncated: 1,914 more rows]
